# Supplementary material for: Three-dimensional organoid culture enhances functional maturation of human pluripotent stem cell–derived hepatocytes
Source: Mol Biol Rep. 2026 Jul 29;53(1):1294. doi: 10.1007/s11033-026-12480-9 (PMC13421251; doi:10.1007/s11033-026-12480-9)
Supplement: Supplementary file 5 — Supplementary Material 5 [file 11033_2026_12480_MOESM5_ESM.txt]

Gene ID	Log2 fold change	Fold change	P-value	FDR step up
MT1B	6.99E+00	1.27E+02	4.61E-08	2.67E-06
LECT2	6.63E+00	9.87E+01	1.41E-07	6.93E-06
CD52	6.14E+00	7.06E+01	8.64E-08	4.52E-06
GC	5.81E+00	5.63E+01	2.77E-25	5.30E-22
ADH1A	5.73E+00	5.29E+01	7.97E-36	5.60E-32
MT1HL1	5.70E+00	5.22E+01	2.34E-09	2.17E-07
CFHR5	5.64E+00	4.99E+01	3.40E-05	6.39E-04
SPP2	5.51E+00	4.57E+01	4.13E-07	1.70E-05
MT1M	5.51E+00	4.57E+01	3.99E-09	3.52E-07
CFHR2	5.48E+00	4.46E+01	7.03E-12	1.31E-09
APCS	5.31E+00	3.97E+01	1.72E-07	8.10E-06
VNN1	5.30E+00	3.93E+01	1.53E-05	3.38E-04
PAX4	5.17E+00	3.61E+01	1.09E-14	3.95E-12
MT1H	5.04E+00	3.28E+01	5.33E-09	4.40E-07
HAO1	5.03E+00	3.27E+01	2.55E-05	5.11E-04
SLCO1B1	5.00E+00	3.21E+01	7.55E-16	3.54E-13
AKR1C2	4.94E+00	3.07E+01	5.40E-10	5.97E-08
AKR1C1	4.85E+00	2.88E+01	1.53E-21	1.53E-18
SCGB2A1	4.79E+00	2.77E+01	2.97E-04	3.59E-03
CPB2	4.74E+00	2.68E+01	1.64E-24	2.79E-21
CYP3A7	4.72E+00	2.63E+01	4.49E-07	1.82E-05
MT1A	4.69E+00	2.58E+01	6.22E-05	1.04E-03
CFHR4	4.65E+00	2.51E+01	1.12E-02	5.50E-02
ADH6	4.64E+00	2.50E+01	2.35E-11	3.86E-09
ZIC2	4.62E+00	2.47E+01	2.39E-02	9.47E-02
ZIC1	4.57E+00	2.37E+01	1.55E-01	3.39E-01
CFHR1	4.56E+00	2.35E+01	2.45E-04	3.08E-03
CLCA1	4.55E+00	2.34E+01	5.35E-04	5.63E-03
FCRLA	4.53E+00	2.31E+01	2.86E-02	1.08E-01
HAMP	4.37E+00	2.07E+01	2.30E-12	4.79E-10
ACSM2B	4.36E+00	2.05E+01	1.78E-10	2.29E-08
MT1G	4.35E+00	2.03E+01	4.96E-07	1.98E-05
ADH1B	4.34E+00	2.03E+01	1.30E-06	4.41E-05
NPPA	4.30E+00	1.98E+01	5.35E-03	?
ARG1	4.29E+00	1.96E+01	3.40E-11	5.22E-09
SLC7A10	4.29E+00	1.95E+01	2.28E-08	1.48E-06
ACSM5	4.28E+00	1.94E+01	6.74E-04	6.72E-03
UGT2B17	4.26E+00	1.91E+01	5.93E-24	8.92E-21
AZGP1	4.19E+00	1.83E+01	4.98E-09	4.20E-07
UPP2	4.19E+00	1.82E+01	7.87E-06	1.98E-04
PAQR9	4.14E+00	1.77E+01	7.21E-11	1.03E-08
MUC17	4.14E+00	1.76E+01	2.71E-02	1.04E-01
KCNK16	4.14E+00	1.76E+01	2.21E-06	6.88E-05
NUPR1	4.11E+00	1.73E+01	2.21E-10	2.74E-08
CFH	4.10E+00	1.72E+01	2.48E-06	7.53E-05
ETNPPL	4.10E+00	1.72E+01	5.73E-08	3.20E-06
BHMT	4.08E+00	1.69E+01	6.64E-14	1.97E-11
GUCA2B	4.07E+00	1.68E+01	3.32E-14	1.11E-11
SCG2	4.07E+00	1.67E+01	2.62E-10	3.18E-08
ACSM2A	4.04E+00	1.64E+01	8.14E-10	8.49E-08
ALDH4A1	4.01E+00	1.61E+01	6.63E-09	5.17E-07
TNP1	3.98E+00	1.58E+01	5.35E-03	3.25E-02
FETUB	3.96E+00	1.55E+01	5.81E-10	6.34E-08
OSTN	3.96E+00	1.55E+01	1.85E-10	2.35E-08
ENPP3	3.95E+00	1.55E+01	5.07E-17	2.67E-14
MT1E	3.92E+00	1.52E+01	1.81E-11	3.07E-09
F5	3.91E+00	1.50E+01	8.41E-10	8.73E-08
SERPINA6	3.81E+00	1.40E+01	2.78E-10	3.32E-08
IL1RN	3.75E+00	1.34E+01	5.65E-06	1.52E-04
ABCA6	3.71E+00	1.31E+01	3.32E-06	9.69E-05
FCGBP	3.68E+00	1.28E+01	4.60E-04	4.99E-03
KLK12	3.66E+00	1.27E+01	3.87E-03	?
MSC	3.64E+00	1.25E+01	1.32E-02	?
NR1H4	3.62E+00	1.23E+01	2.11E-04	2.72E-03
NOS1	3.62E+00	1.23E+01	1.40E-02	6.48E-02
ITIH2	3.61E+00	1.22E+01	2.03E-10	2.55E-08
TNFSF14	3.60E+00	1.22E+01	1.13E-03	9.97E-03
TRIM50	3.58E+00	1.20E+01	2.13E-04	2.73E-03
GCG	3.58E+00	1.20E+01	7.20E-29	2.17E-25
UGT2B4	3.58E+00	1.19E+01	2.99E-11	4.73E-09
CYP4A11	3.54E+00	1.17E+01	5.03E-12	9.63E-10
MASP2	3.53E+00	1.16E+01	1.90E-07	8.84E-06
CD4	3.53E+00	1.15E+01	6.10E-19	4.59E-16
MT2A	3.46E+00	1.10E+01	4.48E-10	5.16E-08
CYP4A22	3.42E+00	1.07E+01	2.38E-07	1.06E-05
RANBP3L	3.41E+00	1.07E+01	2.36E-04	2.99E-03
SLC9A3	3.38E+00	1.04E+01	4.65E-08	2.68E-06
ERN2	3.38E+00	1.04E+01	3.23E-06	9.46E-05
BEST2	3.37E+00	1.03E+01	7.40E-05	1.19E-03
F9	3.36E+00	1.03E+01	6.71E-04	6.71E-03
PRODH2	3.34E+00	1.01E+01	2.96E-08	1.84E-06
NKX1-2	3.33E+00	1.01E+01	5.23E-05	8.98E-04
HAL	3.30E+00	9.88E+00	3.13E-18	2.13E-15
F11	3.29E+00	9.78E+00	2.16E-07	9.89E-06
ATOH1	3.29E+00	9.78E+00	1.44E-04	2.00E-03
ONECUT3	3.29E+00	9.75E+00	3.35E-02	1.21E-01
REP15	3.27E+00	9.68E+00	2.61E-19	2.18E-16
ASB4	3.24E+00	9.48E+00	6.60E-03	3.76E-02
GALNT9	3.22E+00	9.31E+00	4.40E-03	2.80E-02
LYPD2	3.20E+00	9.16E+00	2.62E-02	?
TREM2	3.19E+00	9.13E+00	8.97E-02	2.37E-01
ACOT12	3.16E+00	8.92E+00	5.09E-07	2.01E-05
GUCA2A	3.16E+00	8.91E+00	2.88E-03	2.03E-02
WNT16	3.13E+00	8.75E+00	3.40E-01	5.56E-01
ACP5	3.11E+00	8.64E+00	5.60E-10	6.15E-08
CUX2	3.11E+00	8.62E+00	2.20E-04	2.81E-03
UGT2B15	3.08E+00	8.47E+00	9.01E-14	2.60E-11
PRG4	3.06E+00	8.35E+00	2.49E-03	1.82E-02
PON1	3.04E+00	8.24E+00	1.71E-23	2.12E-20
B3GNT6	3.04E+00	8.23E+00	1.58E-08	1.09E-06
AGMO	3.00E+00	8.03E+00	1.28E-15	5.72E-13
LHX2	3.00E+00	8.01E+00	1.31E-02	6.18E-02
KLK15	2.99E+00	7.97E+00	4.87E-04	5.22E-03
CYP3A4	2.99E+00	7.95E+00	1.68E-03	1.35E-02
LPA	2.95E+00	7.75E+00	1.06E-23	1.49E-20
FGL1	2.95E+00	7.74E+00	2.04E-08	1.36E-06
ARHGAP36	2.93E+00	7.61E+00	2.51E-02	9.82E-02
SDS	2.92E+00	7.58E+00	6.31E-02	1.86E-01
ITIH3	2.92E+00	7.56E+00	3.90E-06	1.10E-04
MUC2	2.92E+00	7.56E+00	4.64E-03	2.92E-02
AMBP	2.91E+00	7.54E+00	8.87E-08	4.59E-06
CHIT1	2.91E+00	7.49E+00	8.23E-02	2.24E-01
CFHR3	2.89E+00	7.43E+00	2.49E-02	9.74E-02
CYP3A43	2.89E+00	7.42E+00	6.09E-04	6.24E-03
TBPL2	2.88E+00	7.35E+00	3.76E-07	1.56E-05
FGF19	2.87E+00	7.29E+00	3.20E-08	1.96E-06
GMNC	2.86E+00	7.28E+00	2.65E-03	1.91E-02
MRAP	2.85E+00	7.23E+00	2.93E-02	1.09E-01
DTX1	2.85E+00	7.20E+00	1.69E-02	?
SPARCL1	2.84E+00	7.16E+00	1.62E-05	3.55E-04
UGT1A4	2.82E+00	7.07E+00	1.31E-03	1.12E-02
RHBDL3	2.81E+00	7.03E+00	1.00E-02	?
HTR2B	2.81E+00	7.01E+00	1.58E-02	7.05E-02
MRC1	2.79E+00	6.93E+00	1.03E-03	9.35E-03
NRIP2	2.79E+00	6.90E+00	1.97E-02	8.22E-02
TUBA4B	2.76E+00	6.79E+00	5.64E-03	3.37E-02
VNN3	2.76E+00	6.77E+00	9.47E-03	4.89E-02
FMO2	2.75E+00	6.74E+00	5.22E-02	1.64E-01
ATP2B2	2.75E+00	6.73E+00	1.39E-06	4.65E-05
ABCB11	2.71E+00	6.54E+00	1.79E-05	3.83E-04
ONECUT2	2.70E+00	6.52E+00	4.72E-10	5.35E-08
NECAB1	2.69E+00	6.46E+00	1.14E-11	2.09E-09
CBLN4	2.69E+00	6.44E+00	7.06E-04	6.96E-03
UROC1	2.69E+00	6.44E+00	3.50E-05	6.56E-04
CHP2	2.65E+00	6.27E+00	2.82E-04	3.43E-03
C9orf152	2.64E+00	6.25E+00	2.92E-04	3.54E-03
SLC25A47	2.64E+00	6.24E+00	3.64E-03	2.43E-02
SLC6A12	2.64E+00	6.22E+00	7.72E-08	4.12E-06
KLKB1	2.63E+00	6.20E+00	7.33E-06	1.86E-04
MYL10	2.63E+00	6.17E+00	1.66E-02	7.27E-02
RLN3	2.62E+00	6.17E+00	5.66E-02	?
PLA2G1B	2.62E+00	6.13E+00	1.55E-06	5.05E-05
GPX2	2.59E+00	6.04E+00	1.96E-02	8.19E-02
C3	2.59E+00	6.03E+00	3.23E-05	6.14E-04
SLC17A2	2.59E+00	6.02E+00	1.38E-06	4.60E-05
TFR2	2.58E+00	5.98E+00	1.60E-08	1.10E-06
MGP	2.57E+00	5.95E+00	3.65E-09	3.27E-07
CAPN9	2.56E+00	5.92E+00	3.18E-07	1.37E-05
DOK7	2.56E+00	5.91E+00	6.93E-02	?
GALNT8	2.56E+00	5.91E+00	3.77E-05	6.98E-04
KLK1	2.55E+00	5.88E+00	9.05E-05	1.39E-03
SPDEF	2.54E+00	5.83E+00	8.85E-06	2.18E-04
PGLYRP2	2.54E+00	5.83E+00	2.18E-05	4.50E-04
SERPINA7	2.54E+00	5.82E+00	1.57E-03	1.29E-02
GLS2	2.54E+00	5.82E+00	7.22E-08	3.89E-06
VNN2	2.54E+00	5.81E+00	9.60E-03	4.92E-02
PPFIA2	2.52E+00	5.73E+00	1.08E-02	5.36E-02
NR0B2	2.51E+00	5.71E+00	3.81E-04	4.34E-03
TRIM47	2.51E+00	5.71E+00	1.13E-06	3.90E-05
HSD11B1	2.50E+00	5.64E+00	5.01E-03	3.10E-02
SCN2B	2.48E+00	5.59E+00	6.56E-03	3.75E-02
TAT	2.47E+00	5.55E+00	3.45E-05	6.46E-04
MT1F	2.47E+00	5.55E+00	3.10E-03	2.15E-02
SUCNR1	2.47E+00	5.53E+00	5.72E-07	2.21E-05
PTPRO	2.46E+00	5.51E+00	4.16E-03	2.68E-02
AADAC	2.46E+00	5.51E+00	4.99E-13	1.30E-10
B4GALNT1	2.45E+00	5.47E+00	1.89E-03	1.48E-02
ASS1	2.43E+00	5.40E+00	4.93E-14	1.57E-11
GBP7	2.42E+00	5.35E+00	3.72E-02	1.30E-01
GAS2	2.42E+00	5.35E+00	4.31E-06	1.20E-04
SLC17A8	2.41E+00	5.30E+00	1.90E-02	8.01E-02
SERPINC1	2.40E+00	5.29E+00	2.84E-07	1.25E-05
NXPE2	2.40E+00	5.29E+00	9.94E-03	5.05E-02
PNLIPRP3	2.40E+00	5.29E+00	4.55E-06	1.26E-04
OTC	2.40E+00	5.27E+00	6.54E-13	1.66E-10
ELAVL4	2.40E+00	5.27E+00	1.54E-01	3.38E-01
DNAJC12	2.39E+00	5.25E+00	1.13E-07	5.69E-06
TTPA	2.39E+00	5.25E+00	3.93E-05	7.20E-04
TMPRSS11E	2.39E+00	5.24E+00	4.44E-03	2.83E-02
SLC25A18	2.39E+00	5.24E+00	2.59E-05	5.18E-04
STMN4	2.39E+00	5.23E+00	2.68E-01	4.81E-01
HP	2.37E+00	5.19E+00	6.13E-06	1.62E-04
NEUROG3	2.37E+00	5.17E+00	1.12E-03	9.89E-03
CYP39A1	2.37E+00	5.16E+00	7.13E-06	1.82E-04
ZIC3	2.35E+00	5.11E+00	1.40E-01	3.17E-01
CLPS	2.34E+00	5.05E+00	9.74E-04	8.97E-03
CDH15	2.32E+00	4.99E+00	8.94E-05	1.38E-03
GJA4	2.32E+00	4.99E+00	5.38E-02	1.67E-01
GLYAT	2.31E+00	4.97E+00	9.66E-10	9.87E-08
TAGAP	2.31E+00	4.96E+00	2.47E-03	1.81E-02
NR1I3	2.31E+00	4.94E+00	4.15E-05	7.51E-04
ALDH1L1	2.30E+00	4.94E+00	4.91E-12	9.53E-10
CCK	2.30E+00	4.92E+00	1.12E-01	2.74E-01
RXRG	2.29E+00	4.90E+00	2.90E-02	1.09E-01
ASPG	2.29E+00	4.88E+00	2.86E-05	5.60E-04
CES1	2.28E+00	4.87E+00	1.51E-09	1.46E-07
RARRES2	2.27E+00	4.81E+00	7.96E-04	7.65E-03
PRAP1	2.26E+00	4.81E+00	8.39E-04	7.98E-03
STMN2	2.26E+00	4.80E+00	2.04E-02	8.43E-02
APOBEC1	2.26E+00	4.78E+00	1.58E-02	7.05E-02
SYPL2	2.24E+00	4.74E+00	6.91E-08	3.74E-06
IAPP	2.24E+00	4.71E+00	9.13E-02	2.39E-01
CXCL10	2.23E+00	4.71E+00	6.99E-04	6.91E-03
ROS1	2.23E+00	4.70E+00	6.46E-11	9.32E-09
CD7	2.23E+00	4.70E+00	1.23E-08	8.78E-07
COMP	2.23E+00	4.68E+00	1.22E-02	5.89E-02
GYS2	2.22E+00	4.67E+00	6.24E-04	6.36E-03
ALB	2.22E+00	4.67E+00	3.35E-07	1.42E-05
GAST	2.21E+00	4.63E+00	4.31E-02	1.44E-01
SLC6A1	2.20E+00	4.60E+00	4.23E-02	1.42E-01
SAMD9	2.19E+00	4.57E+00	6.38E-10	6.90E-08
RTP3	2.19E+00	4.56E+00	4.45E-02	1.47E-01
AGXT	2.19E+00	4.56E+00	1.11E-05	2.62E-04
LGALS4	2.19E+00	4.55E+00	1.58E-10	2.08E-08
PTGDR2	2.18E+00	4.52E+00	3.29E-10	3.87E-08
BSND	2.16E+00	4.47E+00	2.11E-02	8.65E-02
ABCA9	2.16E+00	4.47E+00	6.87E-03	3.87E-02
DPYD	2.16E+00	4.46E+00	1.95E-14	6.73E-12
SST	2.15E+00	4.44E+00	1.22E-05	2.82E-04
STARD6	2.15E+00	4.44E+00	2.79E-02	1.06E-01
TTYH1	2.15E+00	4.42E+00	2.51E-01	4.61E-01
FABP6	2.14E+00	4.42E+00	8.85E-02	2.35E-01
NRG3	2.14E+00	4.41E+00	1.03E-02	5.16E-02
GAP43	2.14E+00	4.41E+00	9.58E-02	2.47E-01
TMEFF2	2.13E+00	4.38E+00	1.18E-02	5.74E-02
LRRC26	2.12E+00	4.34E+00	1.10E-02	5.43E-02
ZNF804A	2.11E+00	4.32E+00	4.02E-04	4.51E-03
RFTN2	2.11E+00	4.31E+00	2.23E-03	1.68E-02
SLC45A2	2.11E+00	4.30E+00	3.30E-04	3.90E-03
PAH	2.10E+00	4.29E+00	7.49E-10	7.93E-08
TMEM176B	2.10E+00	4.28E+00	9.15E-05	1.41E-03
DGKI	2.09E+00	4.25E+00	3.60E-06	1.04E-04
YIPF7	2.08E+00	4.22E+00	1.07E-01	?
FMO3	2.07E+00	4.20E+00	5.76E-02	1.75E-01
NXPE1	2.07E+00	4.20E+00	9.98E-03	5.06E-02
MTRNR2L1	2.06E+00	4.18E+00	6.39E-02	1.88E-01
C11orf87	2.06E+00	4.16E+00	5.37E-02	1.67E-01
KCNJ13	2.05E+00	4.13E+00	8.57E-04	8.11E-03
ISLR	2.04E+00	4.12E+00	2.53E-04	3.16E-03
ATCAY	2.04E+00	4.12E+00	4.66E-01	6.67E-01
LYZ	2.04E+00	4.11E+00	7.59E-04	7.38E-03
EBF1	2.04E+00	4.11E+00	7.72E-04	7.48E-03
SLC22A10	2.04E+00	4.11E+00	1.75E-01	?
SOX2	2.04E+00	4.11E+00	4.39E-02	1.46E-01
SLC46A3	2.03E+00	4.08E+00	2.85E-04	3.47E-03
SLC1A2	2.03E+00	4.08E+00	1.77E-02	7.62E-02
TFF3	2.03E+00	4.07E+00	1.95E-15	8.21E-13
TMEM176A	2.02E+00	4.04E+00	9.13E-05	1.40E-03
TLX2	2.02E+00	4.04E+00	1.25E-01	2.95E-01
ANGPTL3	2.01E+00	4.02E+00	7.10E-05	1.15E-03
LRRC31	2.00E+00	4.00E+00	1.30E-18	9.41E-16
ST8SIA3	2.00E+00	3.99E+00	4.95E-03	3.08E-02
CPS1	1.99E+00	3.98E+00	3.66E-34	1.93E-30
ST6GALNAC1	1.99E+00	3.98E+00	4.45E-04	4.87E-03
CLDND2	1.99E+00	3.97E+00	7.43E-03	4.10E-02
ENHO	1.98E+00	3.95E+00	1.70E-02	7.42E-02
KNG1	1.98E+00	3.93E+00	5.12E-05	8.86E-04
BCL2L10	1.97E+00	3.91E+00	3.82E-03	2.52E-02
CPXM2	1.96E+00	3.89E+00	6.27E-06	1.65E-04
RDH12	1.95E+00	3.87E+00	8.14E-03	4.39E-02
BTC	1.95E+00	3.85E+00	2.72E-04	3.34E-03
HAO2	1.94E+00	3.83E+00	5.08E-07	2.01E-05
BCL2A1	1.93E+00	3.82E+00	7.26E-03	4.03E-02
ACSL4	1.93E+00	3.82E+00	1.13E-08	8.10E-07
SLC25A48	1.91E+00	3.77E+00	8.73E-04	8.24E-03
CAPN3	1.90E+00	3.74E+00	1.04E-04	1.54E-03
SPANXN3	1.90E+00	3.72E+00	1.64E-01	3.52E-01
TSACC	1.89E+00	3.70E+00	1.32E-02	6.22E-02
PRKG1	1.89E+00	3.69E+00	2.02E-05	4.22E-04
TLDC2	1.89E+00	3.69E+00	7.27E-03	4.03E-02
DPYSL5	1.88E+00	3.69E+00	2.14E-02	8.72E-02
NAP1L2	1.88E+00	3.69E+00	1.29E-02	6.12E-02
PTGR1	1.88E+00	3.69E+00	8.02E-06	2.01E-04
INHBE	1.88E+00	3.69E+00	2.41E-03	1.78E-02
SHBG	1.88E+00	3.68E+00	3.47E-06	1.01E-04
FTL	1.87E+00	3.67E+00	2.40E-08	1.54E-06
RBP5	1.87E+00	3.65E+00	5.75E-09	4.70E-07
PDZRN4	1.86E+00	3.64E+00	1.59E-02	7.06E-02
NAGS	1.86E+00	3.63E+00	1.01E-07	5.18E-06
PLG	1.85E+00	3.60E+00	9.99E-13	2.39E-10
CASP1	1.84E+00	3.59E+00	1.36E-06	4.56E-05
RPH3A	1.84E+00	3.58E+00	2.45E-01	?
CFI	1.83E+00	3.56E+00	3.25E-02	1.18E-01
AGAP2	1.83E+00	3.55E+00	9.21E-02	2.41E-01
LBP	1.83E+00	3.55E+00	4.88E-02	1.57E-01
C11orf86	1.82E+00	3.53E+00	2.25E-03	1.69E-02
AKR1B10	1.82E+00	3.53E+00	1.75E-04	2.34E-03
ASCL1	1.82E+00	3.52E+00	7.12E-03	3.97E-02
OTX1	1.81E+00	3.52E+00	2.85E-01	?
ST6GAL2	1.80E+00	3.48E+00	5.61E-04	5.84E-03
GFAP	1.80E+00	3.47E+00	9.29E-02	?
KCNK17	1.79E+00	3.47E+00	2.82E-01	?
TNFSF11	1.79E+00	3.47E+00	9.40E-05	1.44E-03
RASAL3	1.78E+00	3.43E+00	1.10E-01	?
KRT6B	1.78E+00	3.42E+00	2.24E-01	4.30E-01
WDR72	1.77E+00	3.41E+00	1.47E-04	2.04E-03
SHANK1	1.77E+00	3.41E+00	9.83E-02	2.52E-01
GRID2	1.77E+00	3.40E+00	4.11E-02	1.39E-01
KRT6C	1.77E+00	3.40E+00	5.05E-02	1.60E-01
NT5DC4	1.77E+00	3.40E+00	4.66E-04	5.03E-03
CYP2J2	1.76E+00	3.39E+00	1.70E-02	7.40E-02
PIPOX	1.76E+00	3.39E+00	2.46E-05	4.95E-04
GPNMB	1.76E+00	3.38E+00	2.51E-06	7.60E-05
ABCC2	1.76E+00	3.38E+00	3.60E-04	4.17E-03
AFM	1.75E+00	3.35E+00	1.54E-04	2.11E-03
TRIM10	1.74E+00	3.34E+00	1.68E-02	7.32E-02
TTC39C	1.74E+00	3.33E+00	1.96E-06	6.19E-05
HSPB6	1.74E+00	3.33E+00	6.65E-11	9.52E-09
ZP2	1.74E+00	3.33E+00	9.41E-02	2.45E-01
ARL9	1.74E+00	3.33E+00	3.83E-02	1.32E-01
PPP1R1A	1.73E+00	3.33E+00	2.46E-06	7.49E-05
ATP6V1B1	1.73E+00	3.32E+00	1.66E-01	?
SLC22A31	1.73E+00	3.31E+00	2.01E-03	1.55E-02
LPAR4	1.73E+00	3.31E+00	1.85E-01	?
TRIM15	1.73E+00	3.31E+00	4.75E-02	1.53E-01
SCNN1B	1.72E+00	3.31E+00	3.72E-01	?
PRR9	1.72E+00	3.30E+00	3.78E-04	4.31E-03
CDX1	1.72E+00	3.30E+00	1.45E-07	7.04E-06
PON3	1.71E+00	3.27E+00	5.75E-07	2.22E-05
CILP	1.71E+00	3.27E+00	7.09E-02	2.02E-01
MYL4	1.70E+00	3.26E+00	1.99E-05	4.16E-04
REG4	1.70E+00	3.26E+00	1.26E-04	1.79E-03
TAGLN3	1.70E+00	3.25E+00	4.05E-02	1.38E-01
KRT20	1.70E+00	3.25E+00	8.27E-05	1.31E-03
PHYH	1.70E+00	3.24E+00	1.93E-07	8.95E-06
PLCXD3	1.69E+00	3.24E+00	1.19E-03	1.04E-02
BATF	1.69E+00	3.24E+00	8.81E-03	4.65E-02
SLC22A25	1.69E+00	3.24E+00	2.11E-02	8.65E-02
DGKB	1.69E+00	3.23E+00	7.30E-03	4.04E-02
APOH	1.69E+00	3.23E+00	1.72E-08	1.17E-06
NPW	1.69E+00	3.22E+00	1.24E-06	4.23E-05
APOC1	1.69E+00	3.22E+00	1.77E-04	2.36E-03
CHRNB2	1.69E+00	3.22E+00	3.47E-02	1.23E-01
ACADSB	1.69E+00	3.22E+00	4.51E-16	2.16E-13
FAM13C	1.69E+00	3.22E+00	2.32E-05	4.73E-04
SLC26A3	1.68E+00	3.21E+00	1.37E-04	1.94E-03
SERPINA5	1.68E+00	3.21E+00	6.18E-12	1.16E-09
LYRM1	1.68E+00	3.20E+00	6.08E-10	6.60E-08
ABAT	1.67E+00	3.19E+00	1.86E-19	1.63E-16
SAA4	1.67E+00	3.17E+00	1.09E-01	2.70E-01
RENBP	1.66E+00	3.17E+00	4.18E-06	1.17E-04
AKR1C4	1.66E+00	3.17E+00	1.51E-03	1.25E-02
RNF157	1.66E+00	3.16E+00	1.74E-08	1.18E-06
CKM	1.66E+00	3.15E+00	1.95E-01	?
PHOX2B	1.65E+00	3.14E+00	4.62E-01	6.64E-01
ACE2	1.65E+00	3.14E+00	8.00E-03	4.34E-02
MS4A15	1.65E+00	3.14E+00	3.82E-02	1.32E-01
INA	1.65E+00	3.14E+00	1.87E-02	7.93E-02
C6orf15	1.65E+00	3.13E+00	3.92E-01	?
CYP7A1	1.64E+00	3.12E+00	8.71E-03	4.62E-02
PDK4	1.64E+00	3.12E+00	1.45E-06	4.79E-05
CRMP1	1.64E+00	3.12E+00	1.75E-02	7.54E-02
CAMK2N2	1.64E+00	3.11E+00	1.83E-01	?
NR2F1	1.64E+00	3.11E+00	8.90E-03	4.69E-02
PPP1R14D	1.63E+00	3.11E+00	8.07E-02	?
ZNF233	1.63E+00	3.11E+00	1.73E-04	2.31E-03
ELAVL3	1.63E+00	3.10E+00	2.16E-01	4.20E-01
VSNL1	1.63E+00	3.10E+00	3.01E-07	1.31E-05
CELA2A	1.63E+00	3.09E+00	6.30E-02	1.86E-01
C15orf65	1.63E+00	3.09E+00	7.63E-02	2.12E-01
CDH16	1.63E+00	3.09E+00	3.00E-02	1.11E-01
ORM2	1.63E+00	3.09E+00	9.50E-05	1.45E-03
DPYS	1.63E+00	3.09E+00	7.30E-07	2.72E-05
HGFAC	1.62E+00	3.08E+00	2.63E-03	1.90E-02
MEIG1	1.62E+00	3.06E+00	4.15E-02	1.40E-01
ATP6V0D2	1.61E+00	3.06E+00	8.72E-02	2.33E-01
ACSL5	1.61E+00	3.06E+00	2.00E-03	1.55E-02
SLCO1C1	1.61E+00	3.05E+00	3.16E-02	1.16E-01
ACAT1	1.61E+00	3.05E+00	3.72E-07	1.55E-05
KLHL41	1.61E+00	3.04E+00	3.26E-04	3.87E-03
C22orf42	1.61E+00	3.04E+00	1.73E-01	3.65E-01
BTBD11	1.60E+00	3.04E+00	6.14E-03	3.57E-02
SPRYD4	1.60E+00	3.03E+00	1.18E-04	1.70E-03
SIDT1	1.59E+00	3.01E+00	1.50E-02	6.78E-02
CYP7B1	1.59E+00	3.01E+00	7.29E-07	2.72E-05
SCT	1.59E+00	3.01E+00	1.01E-03	9.23E-03
ACTL6B	1.58E+00	2.99E+00	1.51E-01	3.33E-01
KCNIP1	1.58E+00	2.99E+00	2.83E-01	4.97E-01
FTH1	1.57E+00	2.98E+00	1.83E-09	1.76E-07
C7	1.57E+00	2.97E+00	5.08E-03	3.13E-02
GCGR	1.57E+00	2.96E+00	2.12E-02	8.67E-02
ISLR2	1.57E+00	2.96E+00	1.10E-01	2.71E-01
NPL	1.56E+00	2.96E+00	1.28E-02	6.07E-02
ANGPTL1	1.56E+00	2.95E+00	4.14E-03	2.68E-02
MS4A4A	1.56E+00	2.94E+00	2.06E-01	4.07E-01
CHGA	1.56E+00	2.94E+00	1.55E-01	3.40E-01
NINJ2	1.56E+00	2.94E+00	7.51E-03	4.14E-02
SLC22A1	1.56E+00	2.94E+00	3.22E-02	1.17E-01
HPR	1.55E+00	2.93E+00	3.58E-04	4.15E-03
TUBA4A	1.55E+00	2.92E+00	4.39E-06	1.22E-04
LACTB2	1.55E+00	2.92E+00	4.16E-09	3.65E-07
VAMP5	1.54E+00	2.92E+00	5.92E-06	1.57E-04
C3AR1	1.54E+00	2.91E+00	3.72E-03	2.46E-02
FER1L6	1.54E+00	2.91E+00	1.78E-05	3.82E-04
MGLL	1.54E+00	2.91E+00	1.21E-02	5.85E-02
MSRB1	1.54E+00	2.90E+00	3.18E-11	4.93E-09
KCNK12	1.54E+00	2.90E+00	1.34E-04	1.89E-03
ATP1A3	1.54E+00	2.90E+00	4.68E-01	6.68E-01
PNMA3	1.53E+00	2.90E+00	5.04E-08	2.86E-06
APOA2	1.53E+00	2.90E+00	1.48E-07	7.16E-06
HYAL1	1.53E+00	2.89E+00	4.33E-15	1.72E-12
TCTA	1.53E+00	2.89E+00	5.96E-08	3.29E-06
NAT8	1.53E+00	2.89E+00	1.10E-01	2.72E-01
MAOA	1.53E+00	2.89E+00	5.41E-10	5.97E-08
SFTA2	1.53E+00	2.88E+00	3.92E-03	2.57E-02
SLC38A3	1.53E+00	2.88E+00	1.01E-03	9.21E-03
RAB42	1.53E+00	2.88E+00	2.52E-03	1.84E-02
C1QTNF2	1.52E+00	2.86E+00	9.54E-03	4.91E-02
TINAG	1.51E+00	2.85E+00	3.04E-02	1.13E-01
DHRS7	1.51E+00	2.85E+00	4.00E-11	6.02E-09
APOF	1.51E+00	2.84E+00	1.01E-02	5.10E-02
OTOP3	1.51E+00	2.84E+00	3.39E-02	1.21E-01
GNMT	1.51E+00	2.84E+00	2.43E-02	9.57E-02
GRIA3	1.51E+00	2.84E+00	2.10E-04	2.70E-03
OAT	1.49E+00	2.82E+00	2.60E-04	3.22E-03
C1S	1.49E+00	2.81E+00	5.98E-07	2.30E-05
CYB5A	1.49E+00	2.81E+00	8.13E-07	2.98E-05
FAM124A	1.49E+00	2.80E+00	3.75E-02	1.30E-01
AMDHD1	1.48E+00	2.79E+00	4.34E-05	7.78E-04
DBH	1.47E+00	2.78E+00	1.68E-01	3.58E-01
ANO1	1.47E+00	2.78E+00	5.04E-05	8.75E-04
FGF7	1.47E+00	2.77E+00	1.33E-03	1.13E-02
FXYD1	1.47E+00	2.77E+00	1.59E-01	?
NRCAM	1.47E+00	2.77E+00	1.39E-05	3.12E-04
C2	1.47E+00	2.76E+00	3.61E-04	4.17E-03
GIP	1.46E+00	2.75E+00	1.55E-01	3.40E-01
CAPN8	1.46E+00	2.75E+00	8.81E-04	8.31E-03
SLC24A2	1.46E+00	2.75E+00	1.40E-01	?
GIMAP5	1.46E+00	2.75E+00	2.18E-01	4.22E-01
MYH4	1.46E+00	2.75E+00	1.40E-02	6.46E-02
PHLDA2	1.45E+00	2.74E+00	1.24E-04	1.78E-03
PBLD	1.45E+00	2.74E+00	1.05E-12	2.49E-10
RDH16	1.45E+00	2.74E+00	3.76E-02	1.31E-01
KLRG1	1.45E+00	2.73E+00	2.37E-03	1.76E-02
GDAP1L1	1.45E+00	2.73E+00	1.56E-01	3.41E-01
RBP2	1.45E+00	2.73E+00	8.81E-07	3.18E-05
GABRA3	1.44E+00	2.72E+00	2.19E-01	?
SMOC1	1.44E+00	2.72E+00	1.47E-03	1.22E-02
APOA5	1.44E+00	2.72E+00	1.82E-06	5.79E-05
ACKR4	1.44E+00	2.72E+00	2.45E-02	9.62E-02
FAM83E	1.44E+00	2.72E+00	2.51E-04	3.14E-03
GLT1D1	1.44E+00	2.72E+00	2.31E-03	1.72E-02
PCP4L1	1.44E+00	2.72E+00	1.50E-06	4.92E-05
HNMT	1.44E+00	2.71E+00	5.08E-04	5.38E-03
MON1A	1.44E+00	2.71E+00	6.35E-06	1.66E-04
LURAP1L	1.44E+00	2.71E+00	1.02E-05	2.45E-04
SLC30A2	1.43E+00	2.70E+00	1.75E-04	2.33E-03
PAQR5	1.43E+00	2.69E+00	8.95E-03	4.70E-02
AR	1.42E+00	2.68E+00	1.86E-05	3.94E-04
NR2E1	1.42E+00	2.67E+00	1.69E-01	3.59E-01
DDT	1.42E+00	2.67E+00	8.08E-08	4.28E-06
GLYATL1	1.42E+00	2.67E+00	7.80E-05	1.25E-03
SLC34A3	1.42E+00	2.67E+00	1.36E-02	6.33E-02
DUSP26	1.41E+00	2.66E+00	1.95E-03	1.51E-02
PIR	1.41E+00	2.66E+00	2.35E-05	4.77E-04
CCDC38	1.41E+00	2.66E+00	5.63E-02	1.72E-01
LSP1	1.41E+00	2.66E+00	2.31E-02	9.22E-02
HADH	1.40E+00	2.64E+00	4.96E-17	2.67E-14
KRT13	1.40E+00	2.64E+00	4.03E-01	6.13E-01
CNRIP1	1.40E+00	2.64E+00	2.36E-02	9.39E-02
PFKFB1	1.40E+00	2.63E+00	2.91E-04	3.53E-03
ACSM3	1.40E+00	2.63E+00	3.25E-03	2.22E-02
LRRC17	1.40E+00	2.63E+00	4.59E-02	1.50E-01
SEC11C	1.39E+00	2.62E+00	1.56E-08	1.09E-06
PECR	1.39E+00	2.62E+00	2.07E-07	9.52E-06
SIGLEC9	1.39E+00	2.62E+00	1.40E-02	6.48E-02
OAZ3	1.38E+00	2.61E+00	2.44E-03	1.79E-02
CACNG7	1.38E+00	2.61E+00	1.31E-01	3.03E-01
SLC38A6	1.38E+00	2.60E+00	3.97E-06	1.12E-04
RNASE1	1.38E+00	2.60E+00	6.63E-04	6.64E-03
SLC2A2	1.38E+00	2.60E+00	1.72E-06	5.51E-05
CLCA2	1.38E+00	2.60E+00	2.04E-01	4.05E-01
KHK	1.38E+00	2.60E+00	4.14E-04	4.61E-03
AKAP3	1.38E+00	2.59E+00	3.81E-04	4.34E-03
RPP25	1.37E+00	2.59E+00	4.75E-10	5.35E-08
BEX1	1.37E+00	2.59E+00	3.49E-06	1.01E-04
PXMP2	1.37E+00	2.58E+00	6.52E-06	1.70E-04
P2RX7	1.37E+00	2.58E+00	2.06E-01	4.08E-01
ADH4	1.37E+00	2.58E+00	4.39E-02	1.46E-01
TRPM3	1.37E+00	2.58E+00	3.41E-02	1.22E-01
HTR1B	1.37E+00	2.58E+00	7.46E-02	2.09E-01
RGS13	1.37E+00	2.58E+00	3.05E-02	1.13E-01
CHRNB4	1.36E+00	2.57E+00	1.07E-01	2.67E-01
AQP8	1.36E+00	2.57E+00	3.26E-04	3.87E-03
ACSS1	1.36E+00	2.57E+00	2.04E-02	8.44E-02
SMIM22	1.36E+00	2.57E+00	1.59E-02	7.07E-02
C1orf105	1.36E+00	2.56E+00	1.11E-01	2.73E-01
FOXD4	1.35E+00	2.56E+00	2.63E-01	?
OLFML2B	1.35E+00	2.55E+00	2.41E-03	1.78E-02
SEZ6L	1.35E+00	2.55E+00	2.23E-01	4.29E-01
MB	1.35E+00	2.55E+00	1.04E-01	2.63E-01
ADI1	1.35E+00	2.55E+00	8.61E-13	2.13E-10
HTR3A	1.35E+00	2.55E+00	2.37E-01	4.46E-01
TMEM119	1.35E+00	2.55E+00	8.65E-03	4.59E-02
FAHD1	1.35E+00	2.54E+00	1.97E-11	3.29E-09
C1orf53	1.35E+00	2.54E+00	1.15E-03	1.01E-02
DHRS9	1.34E+00	2.54E+00	2.90E-01	5.04E-01
FBLL1	1.34E+00	2.54E+00	5.52E-02	1.70E-01
FLVCR2	1.34E+00	2.54E+00	5.08E-05	8.81E-04
NTM	1.34E+00	2.53E+00	2.99E-02	1.11E-01
RHOB	1.33E+00	2.52E+00	3.32E-05	6.30E-04
ZNF280A	1.33E+00	2.51E+00	2.15E-01	?
PROK1	1.33E+00	2.51E+00	1.30E-02	6.16E-02
GDA	1.32E+00	2.51E+00	1.15E-02	5.61E-02
ACTA2	1.32E+00	2.50E+00	1.73E-03	1.38E-02
SLC30A3	1.32E+00	2.50E+00	2.60E-01	?
NCKAP5	1.32E+00	2.49E+00	1.55E-05	3.43E-04
LRRN3	1.31E+00	2.49E+00	1.74E-02	7.51E-02
CTSA	1.31E+00	2.48E+00	3.48E-05	6.52E-04
OLFM1	1.31E+00	2.48E+00	9.11E-02	2.39E-01
RSPO3	1.31E+00	2.48E+00	3.05E-02	1.13E-01
BMP8B	1.31E+00	2.48E+00	8.10E-07	2.98E-05
NT5C1A	1.31E+00	2.47E+00	1.71E-01	?
HHEX	1.31E+00	2.47E+00	2.08E-02	8.57E-02
GAS2L3	1.30E+00	2.47E+00	1.39E-04	1.95E-03
IGFBP1	1.30E+00	2.47E+00	1.36E-01	3.11E-01
MALRD1	1.30E+00	2.46E+00	2.49E-04	3.12E-03
APC2	1.29E+00	2.45E+00	9.96E-03	5.06E-02
RTN4RL2	1.29E+00	2.45E+00	2.77E-02	1.05E-01
NFIA	1.29E+00	2.45E+00	2.89E-03	2.04E-02
TMEM252	1.29E+00	2.45E+00	1.93E-01	3.91E-01
FBP1	1.29E+00	2.45E+00	1.82E-05	3.88E-04
ISX	1.29E+00	2.45E+00	2.50E-08	1.58E-06
CDO1	1.28E+00	2.44E+00	1.74E-01	3.66E-01
GK	1.28E+00	2.43E+00	9.92E-04	9.09E-03
ANGPTL7	1.28E+00	2.43E+00	3.99E-01	6.10E-01
PC	1.28E+00	2.43E+00	1.04E-10	1.42E-08
CRYBB2	1.28E+00	2.43E+00	2.45E-01	?
DUSP13	1.28E+00	2.43E+00	4.99E-02	1.59E-01
MS4A6A	1.28E+00	2.43E+00	8.93E-02	2.36E-01
ITGAL	1.28E+00	2.43E+00	9.37E-03	4.85E-02
DUSP10	1.28E+00	2.43E+00	2.15E-05	4.45E-04
C4A	1.28E+00	2.43E+00	1.60E-02	7.10E-02
CCL15	1.28E+00	2.42E+00	1.39E-04	1.95E-03
LRRCC1	1.27E+00	2.42E+00	2.34E-09	2.17E-07
GNPNAT1	1.27E+00	2.42E+00	3.02E-06	8.90E-05
F12	1.27E+00	2.41E+00	8.97E-03	4.70E-02
TMEM144	1.27E+00	2.41E+00	2.24E-03	1.68E-02
SLITRK3	1.27E+00	2.41E+00	1.67E-02	7.30E-02
CDK5R2	1.26E+00	2.40E+00	1.88E-01	3.84E-01
ACTN3	1.26E+00	2.40E+00	5.04E-04	5.35E-03
THPO	1.26E+00	2.40E+00	4.72E-07	1.90E-05
DOC2B	1.26E+00	2.40E+00	2.43E-01	4.52E-01
HAAO	1.26E+00	2.39E+00	6.49E-04	6.55E-03
DCX	1.26E+00	2.39E+00	5.39E-02	1.68E-01
RCL1	1.26E+00	2.39E+00	1.55E-02	6.94E-02
PID1	1.26E+00	2.39E+00	1.63E-05	3.56E-04
CRABP1	1.25E+00	2.38E+00	2.67E-01	4.79E-01
GNG4	1.25E+00	2.38E+00	7.66E-03	4.19E-02
HSD17B11	1.25E+00	2.38E+00	4.29E-17	2.38E-14
DDTL	1.25E+00	2.38E+00	8.23E-07	3.01E-05
SLC13A5	1.25E+00	2.37E+00	5.27E-03	3.21E-02
SLC16A9	1.25E+00	2.37E+00	3.00E-02	1.12E-01
AARD	1.25E+00	2.37E+00	8.36E-02	2.26E-01
FAS	1.24E+00	2.37E+00	9.70E-03	4.96E-02
TGFA	1.24E+00	2.37E+00	1.57E-02	7.00E-02
LRRC28	1.24E+00	2.37E+00	1.85E-10	2.35E-08
TNFAIP8L3	1.24E+00	2.37E+00	6.86E-03	3.87E-02
GFI1	1.24E+00	2.36E+00	4.14E-02	1.40E-01
CCL26	1.24E+00	2.36E+00	9.97E-02	2.54E-01
MMP17	1.24E+00	2.36E+00	1.44E-01	3.24E-01
ART3	1.24E+00	2.36E+00	1.08E-01	2.69E-01
C4B	1.24E+00	2.36E+00	6.26E-03	3.62E-02
CCRL2	1.24E+00	2.36E+00	2.59E-02	1.00E-01
ACSL1	1.23E+00	2.35E+00	8.04E-04	7.71E-03
SEC14L4	1.23E+00	2.35E+00	6.67E-02	1.93E-01
LRRC55	1.23E+00	2.35E+00	9.62E-02	2.48E-01
MT-ND3	1.23E+00	2.35E+00	7.80E-14	2.28E-11
SLC5A7	1.23E+00	2.35E+00	2.39E-01	4.47E-01
ATF5	1.23E+00	2.35E+00	9.68E-03	4.96E-02
RGN	1.23E+00	2.35E+00	1.85E-09	1.77E-07
SAMHD1	1.23E+00	2.35E+00	5.30E-04	5.59E-03
C8A	1.23E+00	2.34E+00	1.61E-03	1.31E-02
FOXA3	1.23E+00	2.34E+00	1.07E-09	1.07E-07
OSGIN1	1.23E+00	2.34E+00	7.80E-03	4.25E-02
METTL7A	1.23E+00	2.34E+00	4.38E-06	1.22E-04
KCNQ2	1.22E+00	2.34E+00	1.56E-01	3.41E-01
FABP1	1.22E+00	2.34E+00	4.06E-04	4.54E-03
TDO2	1.22E+00	2.34E+00	2.06E-03	1.58E-02
BEST1	1.22E+00	2.33E+00	4.24E-06	1.19E-04
ASTN1	1.22E+00	2.33E+00	5.21E-02	1.64E-01
NEGR1	1.22E+00	2.33E+00	1.87E-01	3.82E-01
DLL4	1.22E+00	2.33E+00	5.77E-04	5.98E-03
SORD	1.22E+00	2.33E+00	5.07E-05	8.79E-04
SLC5A1	1.22E+00	2.33E+00	2.35E-01	4.43E-01
NDRG2	1.22E+00	2.32E+00	9.13E-18	5.83E-15
ARL11	1.22E+00	2.32E+00	6.88E-02	1.98E-01
VSTM2B	1.21E+00	2.32E+00	2.90E-01	5.04E-01
ETFDH	1.21E+00	2.32E+00	1.74E-07	8.18E-06
SECTM1	1.21E+00	2.31E+00	2.12E-03	1.61E-02
STEAP3	1.21E+00	2.31E+00	1.21E-03	1.05E-02
PDE1A	1.21E+00	2.31E+00	2.80E-02	1.06E-01
DYNC2H1	1.21E+00	2.31E+00	1.44E-02	6.61E-02
GREM1	1.21E+00	2.31E+00	1.47E-01	3.27E-01
RBKS	1.21E+00	2.31E+00	4.45E-08	2.59E-06
EPHX1	1.21E+00	2.31E+00	8.95E-04	8.40E-03
PHOX2A	1.21E+00	2.31E+00	4.48E-01	6.52E-01
ADCYAP1R1	1.20E+00	2.30E+00	2.82E-01	4.95E-01
MLLT3	1.20E+00	2.30E+00	1.03E-10	1.41E-08
RNF224	1.20E+00	2.30E+00	1.08E-01	2.69E-01
FGF12	1.20E+00	2.29E+00	8.85E-03	4.67E-02
NUDT7	1.20E+00	2.29E+00	1.65E-03	1.33E-02
ADORA1	1.20E+00	2.29E+00	1.07E-02	5.30E-02
CYP2A6	1.20E+00	2.29E+00	4.85E-02	1.56E-01
IFIT2	1.19E+00	2.29E+00	9.77E-03	4.99E-02
ASPDH	1.19E+00	2.29E+00	1.67E-02	7.29E-02
TECRL	1.19E+00	2.28E+00	1.20E-01	2.88E-01
MRPL34	1.19E+00	2.27E+00	2.90E-07	1.27E-05
LDHD	1.18E+00	2.27E+00	8.89E-05	1.38E-03
DQX1	1.18E+00	2.27E+00	1.77E-04	2.35E-03
DSCAM	1.18E+00	2.27E+00	2.18E-01	4.24E-01
MSRA	1.18E+00	2.27E+00	2.86E-04	3.47E-03
FOXP2	1.18E+00	2.27E+00	6.14E-03	3.57E-02
TMEM251	1.18E+00	2.26E+00	7.65E-15	2.93E-12
NPAS2	1.17E+00	2.25E+00	7.28E-03	4.04E-02
C7orf25	1.17E+00	2.25E+00	1.27E-01	2.98E-01
SLC7A14	1.17E+00	2.25E+00	1.36E-01	3.11E-01
ATG4A	1.17E+00	2.25E+00	1.20E-06	4.13E-05
GLP2R	1.17E+00	2.25E+00	1.01E-03	9.21E-03
MPHOSPH10	1.17E+00	2.25E+00	5.86E-04	6.04E-03
DECR1	1.17E+00	2.24E+00	1.25E-07	6.20E-06
TNFRSF11B	1.17E+00	2.24E+00	6.64E-04	6.65E-03
NSDHL	1.16E+00	2.24E+00	6.80E-09	5.29E-07
LPAR3	1.16E+00	2.24E+00	4.73E-02	1.53E-01
PEBP1	1.16E+00	2.24E+00	8.08E-08	4.28E-06
SLC22A18AS	1.16E+00	2.24E+00	2.81E-07	1.23E-05
ABCG1	1.16E+00	2.23E+00	5.72E-03	3.40E-02
TCEAL7	1.16E+00	2.23E+00	3.68E-05	6.84E-04
ANO7	1.16E+00	2.23E+00	6.44E-03	3.69E-02
CCPG1	1.16E+00	2.23E+00	1.57E-04	2.14E-03
LDHC	1.16E+00	2.23E+00	9.62E-02	2.48E-01
RAB32	1.16E+00	2.23E+00	5.30E-05	9.07E-04
EPB41L4B	1.15E+00	2.23E+00	5.95E-05	9.95E-04
LHX9	1.15E+00	2.22E+00	4.43E-01	6.48E-01
FILIP1	1.15E+00	2.22E+00	3.83E-03	2.52E-02
SAMD15	1.15E+00	2.22E+00	5.28E-02	1.65E-01
FXYD2	1.15E+00	2.21E+00	5.45E-02	1.69E-01
TST	1.14E+00	2.21E+00	1.27E-08	8.95E-07
GGTLC1	1.14E+00	2.21E+00	1.22E-02	5.87E-02
FRRS1L	1.14E+00	2.21E+00	4.83E-03	3.02E-02
PPA1	1.14E+00	2.20E+00	6.42E-10	6.90E-08
HRK	1.14E+00	2.20E+00	2.85E-01	?
SRXN1	1.14E+00	2.20E+00	2.03E-01	4.04E-01
SLC37A2	1.13E+00	2.19E+00	1.37E-01	3.13E-01
C4BPA	1.13E+00	2.19E+00	1.41E-01	3.20E-01
CDH12	1.13E+00	2.19E+00	2.44E-06	7.45E-05
RAB3IL1	1.13E+00	2.19E+00	1.00E-02	5.08E-02
HTATIP2	1.13E+00	2.18E+00	3.66E-08	2.19E-06
JAZF1	1.12E+00	2.18E+00	1.63E-04	2.20E-03
DBI	1.12E+00	2.18E+00	3.75E-07	1.56E-05
DES	1.12E+00	2.18E+00	2.84E-02	1.07E-01
APOC2	1.12E+00	2.18E+00	4.42E-02	1.46E-01
RORB	1.12E+00	2.18E+00	1.64E-03	1.33E-02
FFAR2	1.12E+00	2.17E+00	1.43E-01	3.22E-01
SERINC4	1.12E+00	2.17E+00	8.84E-02	2.35E-01
CAMK1	1.12E+00	2.17E+00	1.32E-06	4.44E-05
TMSB15A	1.12E+00	2.17E+00	1.91E-02	8.04E-02
UGT2A3	1.12E+00	2.17E+00	3.30E-03	2.25E-02
AGFG2	1.12E+00	2.17E+00	2.37E-10	2.90E-08
CYTIP	1.12E+00	2.17E+00	2.08E-01	4.10E-01
KLK13	1.12E+00	2.17E+00	7.18E-03	3.99E-02
DUSP23	1.12E+00	2.17E+00	2.62E-06	7.89E-05
RPP40	1.11E+00	2.16E+00	1.05E-03	9.44E-03
UFSP1	1.11E+00	2.16E+00	7.36E-04	7.20E-03
KLF2	1.11E+00	2.16E+00	4.24E-02	1.42E-01
SMLR1	1.11E+00	2.16E+00	1.29E-06	4.36E-05
SLC16A12	1.11E+00	2.16E+00	5.54E-03	3.32E-02
KRT222	1.11E+00	2.16E+00	1.41E-01	3.18E-01
SULT2A1	1.11E+00	2.15E+00	2.85E-03	2.02E-02
SAMSN1	1.11E+00	2.15E+00	1.15E-01	2.79E-01
FAM131C	1.10E+00	2.15E+00	3.24E-03	2.22E-02
SSUH2	1.10E+00	2.15E+00	6.36E-02	1.87E-01
ZNF771	1.10E+00	2.14E+00	6.74E-06	1.74E-04
CNTN1	1.10E+00	2.14E+00	1.46E-01	3.26E-01
NPY2R	1.10E+00	2.14E+00	7.83E-02	2.16E-01
PLIN4	1.09E+00	2.14E+00	8.52E-04	8.07E-03
CARD6	1.09E+00	2.13E+00	5.24E-03	3.20E-02
PKLR	1.09E+00	2.13E+00	8.16E-06	2.04E-04
ARHGEF28	1.09E+00	2.13E+00	1.74E-04	2.33E-03
SLC9A3R2	1.09E+00	2.13E+00	1.59E-02	7.07E-02
JAKMIP2	1.09E+00	2.13E+00	3.63E-05	6.75E-04
PEG10	1.09E+00	2.13E+00	2.32E-06	7.13E-05
ARG2	1.09E+00	2.13E+00	1.26E-04	1.79E-03
ANO3	1.09E+00	2.13E+00	6.05E-02	1.81E-01
ANXA10	1.09E+00	2.13E+00	3.06E-02	1.13E-01
POLR2L	1.09E+00	2.13E+00	3.26E-08	1.99E-06
LRRN4CL	1.09E+00	2.13E+00	4.03E-01	?
UGT2B28	1.09E+00	2.12E+00	8.05E-02	2.20E-01
RIMS1	1.09E+00	2.12E+00	3.54E-02	1.25E-01
FGF1	1.09E+00	2.12E+00	8.86E-02	2.35E-01
OLFM3	1.09E+00	2.12E+00	8.27E-02	2.24E-01
NLRC5	1.09E+00	2.12E+00	1.16E-02	5.63E-02
NDUFAF4	1.08E+00	2.12E+00	2.62E-05	5.21E-04
TOMM40L	1.08E+00	2.12E+00	5.86E-09	4.73E-07
TSPAN7	1.08E+00	2.12E+00	1.04E-03	9.42E-03
SERF1B	1.08E+00	2.11E+00	1.16E-02	5.64E-02
PCSK9	1.08E+00	2.11E+00	9.39E-02	2.44E-01
NDUFB1	1.08E+00	2.11E+00	4.79E-07	1.92E-05
SYP	1.07E+00	2.11E+00	1.46E-01	3.27E-01
RIPK3	1.07E+00	2.10E+00	1.78E-02	7.64E-02
EXOC3L4	1.07E+00	2.10E+00	5.72E-03	3.40E-02
TAS2R1	1.07E+00	2.10E+00	2.02E-01	4.02E-01
KIAA0825	1.07E+00	2.10E+00	2.30E-02	9.22E-02
SHISA3	1.07E+00	2.10E+00	1.20E-01	2.88E-01
NQO1	1.07E+00	2.10E+00	6.12E-08	3.35E-06
SQSTM1	1.07E+00	2.10E+00	2.95E-04	3.57E-03
SLITRK2	1.07E+00	2.10E+00	7.58E-02	2.11E-01
CCDC3	1.07E+00	2.09E+00	4.83E-02	1.55E-01
FSIP1	1.07E+00	2.09E+00	2.20E-01	4.25E-01
SERPING1	1.06E+00	2.09E+00	2.00E-02	8.31E-02
TRMT10A	1.06E+00	2.09E+00	1.04E-06	3.64E-05
ID4	1.06E+00	2.09E+00	1.12E-02	5.51E-02
C6orf52	1.06E+00	2.09E+00	4.32E-02	1.44E-01
ABCC11	1.06E+00	2.09E+00	1.64E-02	7.21E-02
LFNG	1.06E+00	2.08E+00	2.31E-03	1.72E-02
NTHL1	1.06E+00	2.08E+00	1.34E-02	6.25E-02
SGK3	1.06E+00	2.08E+00	2.31E-03	1.72E-02
PGC	1.06E+00	2.08E+00	7.22E-02	2.04E-01
BCAS1	1.05E+00	2.07E+00	6.92E-08	3.74E-06
STARD10	1.05E+00	2.07E+00	4.83E-08	2.76E-06
MYOM3	1.05E+00	2.07E+00	1.64E-01	3.53E-01
MIXL1	1.05E+00	2.07E+00	1.22E-01	2.92E-01
SCPEP1	1.05E+00	2.07E+00	3.39E-04	3.98E-03
SDHB	1.05E+00	2.07E+00	6.17E-11	8.99E-09
TSPAN8	1.04E+00	2.06E+00	3.83E-02	1.32E-01
RASEF	1.04E+00	2.06E+00	6.29E-03	3.62E-02
TMEM74	1.04E+00	2.06E+00	3.50E-01	?
HNF4G	1.04E+00	2.06E+00	1.62E-03	1.31E-02
PTPRQ	1.04E+00	2.06E+00	3.90E-01	6.02E-01
ZPLD1	1.04E+00	2.06E+00	4.41E-01	6.47E-01
ALDH8A1	1.04E+00	2.06E+00	9.52E-03	4.90E-02
KCNT2	1.04E+00	2.06E+00	4.70E-02	1.53E-01
COA3	1.04E+00	2.06E+00	1.97E-07	9.10E-06
TRMT10C	1.04E+00	2.05E+00	2.53E-07	1.13E-05
GK3P	1.04E+00	2.05E+00	8.23E-02	2.24E-01
RRAGD	1.04E+00	2.05E+00	1.66E-03	1.34E-02
CABLES1	1.04E+00	2.05E+00	5.01E-02	1.59E-01
THNSL1	1.04E+00	2.05E+00	6.98E-03	3.91E-02
KCNS1	1.04E+00	2.05E+00	5.50E-03	3.30E-02
COX7B	1.04E+00	2.05E+00	1.20E-06	4.12E-05
PARD6A	1.03E+00	2.05E+00	1.10E-02	5.44E-02
PCDHGC4	1.03E+00	2.05E+00	2.32E-01	4.40E-01
CYP2C18	1.03E+00	2.05E+00	1.93E-02	8.09E-02
JOSD2	1.03E+00	2.04E+00	2.67E-10	3.21E-08
TMEM126A	1.03E+00	2.04E+00	2.24E-08	1.47E-06
LRRK2	1.03E+00	2.04E+00	1.22E-01	2.91E-01
TMPRSS4	1.03E+00	2.04E+00	1.11E-01	2.74E-01
PRR19	1.03E+00	2.04E+00	2.20E-02	8.90E-02
VIPR1	1.03E+00	2.04E+00	1.04E-04	1.55E-03
XRCC4	1.02E+00	2.03E+00	5.41E-07	2.11E-05
SLC9A2	1.02E+00	2.03E+00	1.09E-02	5.40E-02
ARHGAP9	1.02E+00	2.03E+00	1.84E-01	3.79E-01
RHOH	1.02E+00	2.03E+00	3.25E-01	5.42E-01
GCDH	1.02E+00	2.03E+00	1.34E-05	3.04E-04
KHDRBS3	1.02E+00	2.03E+00	1.60E-02	7.11E-02
MRPL1	1.02E+00	2.02E+00	1.11E-05	2.62E-04
ARPC1A	1.02E+00	2.02E+00	1.42E-06	4.69E-05
NFIX	1.02E+00	2.02E+00	7.99E-02	2.19E-01
NSG2	1.01E+00	2.02E+00	2.10E-01	4.13E-01
C19orf73	1.01E+00	2.02E+00	6.16E-02	1.83E-01
RCBTB2	1.01E+00	2.02E+00	3.16E-03	2.18E-02
CCDC69	1.01E+00	2.01E+00	5.13E-07	2.02E-05
DCDC1	1.01E+00	2.01E+00	8.41E-03	4.50E-02
SDSL	1.01E+00	2.01E+00	1.19E-02	5.77E-02
TPGS1	1.01E+00	2.01E+00	9.21E-04	8.58E-03
LY96	1.00E+00	2.01E+00	2.31E-01	4.38E-01
CLEC2B	1.00E+00	2.01E+00	1.24E-01	2.94E-01
ANO4	1.00E+00	2.01E+00	5.37E-02	1.67E-01
TSNAXIP1	1.00E+00	2.00E+00	9.67E-02	2.49E-01
DAO	1.00E+00	2.00E+00	2.00E-01	4.00E-01
SLC23A3	1.00E+00	2.00E+00	6.75E-03	3.83E-02
CATSPER3	1.00E+00	2.00E+00	1.13E-01	2.76E-01
PDE3A	1.00E+00	2.00E+00	2.54E-07	1.13E-05
C19orf84	9.99E-01	2.00E+00	1.58E-01	3.44E-01
MRPS11	9.99E-01	2.00E+00	7.21E-05	1.17E-03
CKMT2	9.98E-01	2.00E+00	8.14E-03	4.39E-02
HEPACAM2	9.98E-01	2.00E+00	2.47E-02	9.68E-02
SHMT1	9.97E-01	2.00E+00	2.64E-08	1.66E-06
APOM	9.95E-01	1.99E+00	3.24E-03	2.22E-02
LYSMD2	9.95E-01	1.99E+00	2.96E-02	1.10E-01
KIF5C	9.91E-01	1.99E+00	2.49E-02	9.76E-02
STK39	9.91E-01	1.99E+00	8.07E-03	4.37E-02
TMEM169	9.89E-01	1.99E+00	6.93E-04	6.86E-03
PALM3	9.89E-01	1.99E+00	4.26E-03	2.74E-02
CHRNA3	9.89E-01	1.98E+00	2.57E-01	4.67E-01
MMAA	9.88E-01	1.98E+00	2.78E-05	5.47E-04
NAPEPLD	9.87E-01	1.98E+00	4.52E-09	3.87E-07
PTGER2	9.86E-01	1.98E+00	1.30E-03	1.11E-02
CNNM1	9.85E-01	1.98E+00	1.33E-01	3.06E-01
PPP1R16A	9.85E-01	1.98E+00	7.78E-10	8.19E-08
FARS2	9.83E-01	1.98E+00	3.33E-05	6.30E-04
GSTA1	9.83E-01	1.98E+00	1.28E-03	1.10E-02
NOD2	9.82E-01	1.98E+00	1.53E-01	3.37E-01
CMKLR1	9.81E-01	1.97E+00	1.08E-01	2.69E-01
RPP25L	9.81E-01	1.97E+00	1.58E-04	2.15E-03
COA6	9.81E-01	1.97E+00	1.78E-09	1.72E-07
BRI3	9.80E-01	1.97E+00	3.11E-07	1.35E-05
SLC47A1	9.80E-01	1.97E+00	2.40E-11	3.91E-09
COPRS	9.79E-01	1.97E+00	3.39E-05	6.38E-04
HPGD	9.76E-01	1.97E+00	3.43E-03	2.32E-02
SLC5A10	9.74E-01	1.96E+00	3.84E-01	?
MPLKIP	9.73E-01	1.96E+00	2.17E-04	2.78E-03
RHOJ	9.72E-01	1.96E+00	2.00E-01	3.99E-01
C11orf94	9.72E-01	1.96E+00	2.72E-01	4.84E-01
CGRRF1	9.72E-01	1.96E+00	9.39E-13	2.27E-10
COMMD8	9.71E-01	1.96E+00	2.42E-08	1.54E-06
TMEM151B	9.71E-01	1.96E+00	2.76E-01	4.89E-01
ALDH2	9.71E-01	1.96E+00	6.99E-07	2.62E-05
TIMM8B	9.71E-01	1.96E+00	1.97E-07	9.10E-06
CADPS	9.71E-01	1.96E+00	1.48E-01	3.29E-01
HIBCH	9.70E-01	1.96E+00	1.72E-08	1.17E-06
FSTL5	9.69E-01	1.96E+00	9.36E-02	2.44E-01
PROZ	9.68E-01	1.96E+00	5.88E-04	6.06E-03
ACADM	9.67E-01	1.95E+00	1.17E-04	1.70E-03
MRPL13	9.67E-01	1.95E+00	5.44E-05	9.22E-04
GOLT1A	9.66E-01	1.95E+00	9.51E-15	3.51E-12
CST5	9.66E-01	1.95E+00	1.96E-01	3.95E-01
FAM135B	9.65E-01	1.95E+00	9.96E-02	2.54E-01
MTIF3	9.65E-01	1.95E+00	3.74E-10	4.35E-08
MEGF9	9.65E-01	1.95E+00	8.55E-16	3.92E-13
CASP3	9.65E-01	1.95E+00	1.67E-11	2.86E-09
SRRM4	9.64E-01	1.95E+00	1.96E-01	3.95E-01
IMP3	9.62E-01	1.95E+00	1.83E-06	5.82E-05
IDH1	9.62E-01	1.95E+00	2.15E-05	4.45E-04
OTUD7A	9.62E-01	1.95E+00	5.43E-02	1.68E-01
TMEM52	9.61E-01	1.95E+00	5.43E-03	3.28E-02
UQCRB	9.61E-01	1.95E+00	2.11E-06	6.61E-05
ISCA1	9.59E-01	1.94E+00	9.14E-06	2.24E-04
USE1	9.59E-01	1.94E+00	1.31E-05	2.99E-04
SYT9	9.59E-01	1.94E+00	3.00E-01	5.15E-01
BLNK	9.58E-01	1.94E+00	3.21E-02	1.17E-01
STAR	9.57E-01	1.94E+00	3.66E-02	1.28E-01
TCEA3	9.54E-01	1.94E+00	7.35E-03	4.06E-02
THAP1	9.54E-01	1.94E+00	2.30E-10	2.83E-08
CHRM2	9.54E-01	1.94E+00	3.24E-02	1.18E-01
A2M	9.54E-01	1.94E+00	8.74E-03	4.62E-02
PDCL3	9.52E-01	1.94E+00	5.31E-04	5.59E-03
MAOB	9.52E-01	1.93E+00	4.60E-05	8.17E-04
PDF	9.52E-01	1.93E+00	2.13E-02	8.70E-02
CD36	9.51E-01	1.93E+00	7.76E-02	2.14E-01
TMEM45B	9.51E-01	1.93E+00	4.71E-02	1.53E-01
ALDH3A1	9.51E-01	1.93E+00	2.99E-02	1.11E-01
MPC2	9.50E-01	1.93E+00	6.75E-07	2.55E-05
CHAC2	9.50E-01	1.93E+00	7.32E-02	2.06E-01
GRIK3	9.49E-01	1.93E+00	6.01E-01	7.71E-01
RUNDC3B	9.49E-01	1.93E+00	9.02E-02	2.37E-01
MRPL36	9.48E-01	1.93E+00	5.83E-05	9.78E-04
LBX2	9.48E-01	1.93E+00	2.79E-03	1.98E-02
ARL4A	9.46E-01	1.93E+00	1.56E-04	2.14E-03
KPNA7	9.46E-01	1.93E+00	3.17E-02	1.16E-01
TWIST2	9.46E-01	1.93E+00	2.62E-01	4.73E-01
ITGB1BP2	9.46E-01	1.93E+00	1.60E-01	3.46E-01
ZNF277	9.45E-01	1.93E+00	2.39E-05	4.85E-04
DPH3	9.45E-01	1.92E+00	7.70E-07	2.84E-05
CHST7	9.45E-01	1.92E+00	5.44E-03	3.28E-02
CNFN	9.45E-01	1.92E+00	1.69E-01	3.59E-01
CCDC152	9.45E-01	1.92E+00	3.30E-04	3.91E-03
TCEAL5	9.44E-01	1.92E+00	4.21E-02	1.42E-01
MTHFS	9.44E-01	1.92E+00	2.37E-04	3.00E-03
IGFALS	9.42E-01	1.92E+00	2.34E-01	4.41E-01
GBP1	9.40E-01	1.92E+00	3.84E-04	4.36E-03
MRPS33	9.40E-01	1.92E+00	3.68E-06	1.05E-04
SLC31A2	9.38E-01	1.92E+00	1.58E-06	5.12E-05
MRPL41	9.37E-01	1.91E+00	3.69E-04	4.25E-03
PPP1R3C	9.37E-01	1.91E+00	5.48E-03	3.30E-02
PLA2G4C	9.37E-01	1.91E+00	9.81E-04	9.01E-03
KMO	9.36E-01	1.91E+00	1.28E-01	3.00E-01
CXXC5	9.35E-01	1.91E+00	6.27E-04	6.38E-03
SURF2	9.34E-01	1.91E+00	4.17E-06	1.17E-04
CALB1	9.34E-01	1.91E+00	1.05E-01	2.63E-01
DACH1	9.34E-01	1.91E+00	6.54E-02	1.91E-01
ALDH6A1	9.33E-01	1.91E+00	7.38E-07	2.74E-05
C11orf71	9.32E-01	1.91E+00	9.20E-03	4.78E-02
UCHL1	9.32E-01	1.91E+00	1.04E-02	5.21E-02
COX14	9.32E-01	1.91E+00	7.76E-09	5.95E-07
MLPH	9.31E-01	1.91E+00	5.71E-02	1.74E-01
LRRTM3	9.30E-01	1.91E+00	1.10E-01	2.71E-01
UBXN8	9.29E-01	1.90E+00	1.35E-03	1.14E-02
VAMP8	9.28E-01	1.90E+00	2.02E-05	4.22E-04
BMP10	9.27E-01	1.90E+00	2.86E-01	5.00E-01
CDKN2B	9.26E-01	1.90E+00	2.42E-02	9.54E-02
ITIH1	9.26E-01	1.90E+00	2.42E-02	9.54E-02
ALDH3A2	9.25E-01	1.90E+00	1.25E-08	8.86E-07
CHPT1	9.25E-01	1.90E+00	6.21E-15	2.42E-12
HSPE1	9.25E-01	1.90E+00	7.65E-05	1.23E-03
SNX3	9.24E-01	1.90E+00	1.76E-08	1.19E-06
CYP27A1	9.24E-01	1.90E+00	3.80E-03	2.51E-02
MTCH2	9.23E-01	1.90E+00	1.08E-04	1.59E-03
TSPAN1	9.23E-01	1.90E+00	4.43E-05	7.93E-04
FCAMR	9.23E-01	1.90E+00	3.64E-01	5.77E-01
COMTD1	9.22E-01	1.89E+00	6.41E-03	3.68E-02
CYP2C19	9.21E-01	1.89E+00	4.57E-03	2.89E-02
RTN4R	9.21E-01	1.89E+00	4.66E-04	5.03E-03
PAQR8	9.20E-01	1.89E+00	1.11E-02	5.46E-02
SLC24A3	9.19E-01	1.89E+00	1.63E-01	3.51E-01
BLOC1S1	9.19E-01	1.89E+00	1.00E-08	7.31E-07
OXT	9.18E-01	1.89E+00	8.45E-04	8.02E-03
CDC42EP1	9.18E-01	1.89E+00	1.02E-02	5.13E-02
SYTL3	9.18E-01	1.89E+00	9.27E-03	4.81E-02
TUBA1A	9.17E-01	1.89E+00	5.10E-04	5.40E-03
ZNF439	9.17E-01	1.89E+00	1.65E-01	3.53E-01
PKIA	9.14E-01	1.88E+00	1.66E-02	7.28E-02
LSM10	9.13E-01	1.88E+00	2.26E-05	4.64E-04
GSTA4	9.12E-01	1.88E+00	1.36E-06	4.55E-05
SNAPC5	9.12E-01	1.88E+00	4.60E-05	8.17E-04
MAB21L1	9.12E-01	1.88E+00	2.76E-01	4.88E-01
RILP	9.12E-01	1.88E+00	1.10E-03	9.76E-03
CISD1	9.12E-01	1.88E+00	5.29E-07	2.08E-05
GLUL	9.12E-01	1.88E+00	2.47E-03	1.81E-02
AGT	9.11E-01	1.88E+00	2.70E-02	1.03E-01
AIFM1	9.11E-01	1.88E+00	2.67E-06	8.01E-05
NDUFB2	9.11E-01	1.88E+00	1.24E-05	2.84E-04
NELL2	9.10E-01	1.88E+00	1.68E-02	7.32E-02
TTC22	9.10E-01	1.88E+00	1.01E-02	5.11E-02
GPT	9.09E-01	1.88E+00	2.48E-03	1.81E-02
ESF1	9.09E-01	1.88E+00	4.52E-04	4.93E-03
MFSD1	9.08E-01	1.88E+00	9.66E-07	3.44E-05
C4orf17	9.08E-01	1.88E+00	5.66E-01	7.46E-01
ASL	9.07E-01	1.87E+00	7.66E-09	5.89E-07
BEX2	9.06E-01	1.87E+00	1.25E-04	1.79E-03
ABTB2	9.05E-01	1.87E+00	2.39E-03	1.77E-02
FAM222A	9.03E-01	1.87E+00	6.97E-03	3.91E-02
SYTL4	9.02E-01	1.87E+00	3.73E-03	2.47E-02
CHURC1	9.02E-01	1.87E+00	5.31E-06	1.45E-04
SGK2	9.02E-01	1.87E+00	4.57E-03	2.89E-02
HLF	9.02E-01	1.87E+00	2.00E-01	4.00E-01
ADAP1	9.02E-01	1.87E+00	3.72E-04	4.27E-03
MOCOS	9.01E-01	1.87E+00	7.16E-04	7.04E-03
TMEM220	9.01E-01	1.87E+00	1.16E-03	1.02E-02
PFDN4	9.00E-01	1.87E+00	9.80E-05	1.48E-03
SPOCK3	9.00E-01	1.87E+00	2.26E-01	4.33E-01
FAM118B	9.00E-01	1.87E+00	5.22E-05	8.96E-04
ENDOG	9.00E-01	1.87E+00	1.50E-04	2.07E-03
MMACHC	8.99E-01	1.87E+00	1.13E-02	5.52E-02
OMA1	8.99E-01	1.87E+00	1.75E-03	1.39E-02
GLRX2	8.98E-01	1.86E+00	3.27E-08	1.99E-06
MRPL54	8.98E-01	1.86E+00	6.34E-04	6.44E-03
ASAH1	8.98E-01	1.86E+00	1.66E-03	1.34E-02
PTH2R	8.95E-01	1.86E+00	3.97E-01	?
ZC3H15	8.95E-01	1.86E+00	3.44E-09	3.10E-07
CLRN3	8.95E-01	1.86E+00	1.52E-05	3.36E-04
TPH1	8.93E-01	1.86E+00	4.67E-01	6.68E-01
SLC27A5	8.93E-01	1.86E+00	1.87E-03	1.47E-02
ATOX1	8.89E-01	1.85E+00	1.16E-10	1.57E-08
SFRP4	8.88E-01	1.85E+00	1.50E-01	3.31E-01
C9orf24	8.88E-01	1.85E+00	2.47E-01	4.57E-01
EPHB1	8.87E-01	1.85E+00	2.19E-01	4.25E-01
CAT	8.87E-01	1.85E+00	9.96E-04	9.11E-03
ADPRHL1	8.86E-01	1.85E+00	5.98E-03	3.51E-02
TAF9	8.85E-01	1.85E+00	1.91E-14	6.72E-12
SEPHS2	8.84E-01	1.85E+00	1.88E-04	2.46E-03
SERTAD1	8.83E-01	1.84E+00	1.77E-06	5.64E-05
MANEAL	8.81E-01	1.84E+00	1.58E-02	7.05E-02
PGBD2	8.80E-01	1.84E+00	1.62E-03	1.32E-02
DKK1	8.80E-01	1.84E+00	1.32E-01	3.05E-01
RAB30	8.80E-01	1.84E+00	1.97E-05	4.14E-04
SDHD	8.79E-01	1.84E+00	2.06E-05	4.29E-04
GGT1	8.78E-01	1.84E+00	3.51E-03	2.36E-02
NEURL2	8.78E-01	1.84E+00	3.66E-02	1.28E-01
MS4A8	8.77E-01	1.84E+00	4.10E-01	6.21E-01
FOXP3	8.75E-01	1.83E+00	1.18E-01	2.83E-01
CTSK	8.75E-01	1.83E+00	2.73E-02	1.04E-01
RIPPLY1	8.75E-01	1.83E+00	3.50E-01	5.65E-01
STX7	8.74E-01	1.83E+00	8.32E-04	7.93E-03
ZNHIT2	8.73E-01	1.83E+00	1.17E-03	1.02E-02
KCNMB2	8.73E-01	1.83E+00	2.33E-01	4.41E-01
TANGO6	8.73E-01	1.83E+00	8.85E-04	8.32E-03
ORM1	8.73E-01	1.83E+00	1.01E-02	5.10E-02
MCCC1	8.72E-01	1.83E+00	6.19E-11	8.99E-09
PAQR7	8.72E-01	1.83E+00	7.00E-04	6.92E-03
TBCEL	8.71E-01	1.83E+00	3.54E-03	2.37E-02
C2orf88	8.69E-01	1.83E+00	1.68E-02	7.34E-02
MED21	8.69E-01	1.83E+00	1.13E-07	5.69E-06
GIN1	8.67E-01	1.82E+00	9.05E-03	4.73E-02
C1orf210	8.67E-01	1.82E+00	6.11E-09	4.88E-07
COX6A2	8.67E-01	1.82E+00	3.60E-01	5.73E-01
ZNF593	8.66E-01	1.82E+00	2.03E-04	2.64E-03
SCN3A	8.65E-01	1.82E+00	2.72E-01	4.84E-01
OAF	8.65E-01	1.82E+00	3.53E-05	6.59E-04
ADAM23	8.64E-01	1.82E+00	1.35E-02	6.30E-02
NDUFB3	8.64E-01	1.82E+00	9.30E-07	3.34E-05
CA8	8.63E-01	1.82E+00	3.57E-02	1.26E-01
MYO7A	8.63E-01	1.82E+00	4.26E-04	4.70E-03
MT-CYB	8.63E-01	1.82E+00	2.56E-04	3.19E-03
UQCR11	8.62E-01	1.82E+00	1.00E-05	2.42E-04
PAK1IP1	8.61E-01	1.82E+00	2.40E-06	7.34E-05
NHLRC1	8.61E-01	1.82E+00	2.08E-01	4.10E-01
KLF15	8.60E-01	1.82E+00	2.90E-03	2.04E-02
PYY	8.60E-01	1.81E+00	2.32E-01	4.40E-01
HADHB	8.59E-01	1.81E+00	1.03E-03	9.35E-03
SRP19	8.59E-01	1.81E+00	6.46E-09	5.06E-07
CYP4V2	8.59E-01	1.81E+00	3.40E-03	2.30E-02
EID3	8.59E-01	1.81E+00	2.35E-01	4.43E-01
AMACR	8.58E-01	1.81E+00	9.35E-03	4.84E-02
SUGCT	8.58E-01	1.81E+00	1.32E-02	6.20E-02
PIK3AP1	8.57E-01	1.81E+00	4.00E-02	1.36E-01
NOP10	8.57E-01	1.81E+00	6.56E-06	1.71E-04
ADCY10	8.56E-01	1.81E+00	4.24E-02	1.42E-01
APIP	8.56E-01	1.81E+00	5.35E-06	1.45E-04
CAMK4	8.56E-01	1.81E+00	9.73E-02	2.50E-01
ECHDC3	8.55E-01	1.81E+00	5.09E-05	8.82E-04
UQCRFS1	8.55E-01	1.81E+00	3.18E-05	6.08E-04
PAGE4	8.54E-01	1.81E+00	2.61E-01	4.72E-01
CCL2	8.53E-01	1.81E+00	3.68E-01	5.80E-01
CYP2B6	8.52E-01	1.81E+00	2.04E-01	4.05E-01
COMMD6	8.52E-01	1.80E+00	1.93E-05	4.07E-04
USP41	8.52E-01	1.80E+00	2.54E-01	4.64E-01
MYOZ2	8.51E-01	1.80E+00	4.25E-01	6.33E-01
RPS6KA1	8.51E-01	1.80E+00	2.27E-02	9.13E-02
USP54	8.51E-01	1.80E+00	5.70E-04	5.91E-03
DYNLL1	8.51E-01	1.80E+00	2.27E-04	2.88E-03
ACTRT3	8.50E-01	1.80E+00	1.11E-03	9.85E-03
SLC25A20	8.50E-01	1.80E+00	1.55E-04	2.13E-03
CEBPA	8.50E-01	1.80E+00	5.61E-02	1.72E-01
DUSP9	8.49E-01	1.80E+00	1.54E-02	6.91E-02
SLC17A1	8.48E-01	1.80E+00	1.87E-01	3.83E-01
TXNDC9	8.48E-01	1.80E+00	1.30E-07	6.40E-06
ANXA9	8.48E-01	1.80E+00	5.15E-03	3.16E-02
MRPL33	8.47E-01	1.80E+00	4.46E-07	1.81E-05
MT-CO3	8.47E-01	1.80E+00	1.20E-04	1.74E-03
TRNP1	8.46E-01	1.80E+00	9.77E-09	7.17E-07
USH1G	8.45E-01	1.80E+00	1.13E-01	2.75E-01
BTNL3	8.45E-01	1.80E+00	3.18E-01	5.35E-01
PNMT	8.44E-01	1.79E+00	3.66E-01	5.79E-01
SNPH	8.43E-01	1.79E+00	2.59E-03	1.88E-02
CBR1	8.41E-01	1.79E+00	6.90E-03	3.88E-02
B3GAT2	8.41E-01	1.79E+00	1.21E-01	2.89E-01
ETS1	8.40E-01	1.79E+00	1.05E-02	5.22E-02
ECSIT	8.40E-01	1.79E+00	1.22E-05	2.82E-04
RWDD1	8.39E-01	1.79E+00	4.13E-08	2.42E-06
OR51E1	8.39E-01	1.79E+00	2.53E-01	4.62E-01
CACNB4	8.38E-01	1.79E+00	8.78E-03	4.64E-02
SEMA6D	8.38E-01	1.79E+00	6.00E-03	3.52E-02
CTNNA2	8.37E-01	1.79E+00	8.58E-03	4.56E-02
C8orf82	8.36E-01	1.79E+00	1.44E-05	3.22E-04
UMPS	8.36E-01	1.79E+00	2.74E-04	3.36E-03
TRAPPC5	8.36E-01	1.79E+00	3.24E-01	5.42E-01
SETMAR	8.36E-01	1.79E+00	3.50E-07	1.47E-05
PLLP	8.36E-01	1.78E+00	9.67E-02	2.49E-01
SHC4	8.35E-01	1.78E+00	1.56E-01	3.41E-01
DDX4	8.35E-01	1.78E+00	4.39E-01	6.46E-01
COX5A	8.35E-01	1.78E+00	1.55E-04	2.13E-03
GBGT1	8.34E-01	1.78E+00	2.03E-02	8.42E-02
COX16	8.34E-01	1.78E+00	3.94E-04	4.44E-03
FRAT1	8.33E-01	1.78E+00	2.64E-02	1.02E-01
SNTA1	8.33E-01	1.78E+00	3.84E-04	4.36E-03
KBTBD8	8.33E-01	1.78E+00	8.31E-04	7.93E-03
TLL2	8.33E-01	1.78E+00	1.54E-01	3.37E-01
AKR1D1	8.32E-01	1.78E+00	3.75E-03	2.48E-02
GCLM	8.32E-01	1.78E+00	6.32E-03	3.64E-02
GTF3C6	8.32E-01	1.78E+00	2.02E-10	2.55E-08
VCAM1	8.31E-01	1.78E+00	3.28E-01	5.45E-01
DNAJC28	8.31E-01	1.78E+00	9.79E-03	4.99E-02
COPS2	8.27E-01	1.77E+00	2.17E-04	2.78E-03
LAMTOR3	8.27E-01	1.77E+00	2.45E-07	1.09E-05
UQCR10	8.26E-01	1.77E+00	1.71E-06	5.50E-05
SAT2	8.25E-01	1.77E+00	2.42E-05	4.90E-04
A1BG	8.25E-01	1.77E+00	2.57E-01	4.68E-01
OAS1	8.24E-01	1.77E+00	4.42E-02	1.46E-01
PPP1R1C	8.24E-01	1.77E+00	8.52E-02	2.29E-01
ARNTL	8.24E-01	1.77E+00	2.40E-03	1.77E-02
ELAC1	8.24E-01	1.77E+00	2.82E-04	3.43E-03
ASB5	8.23E-01	1.77E+00	4.41E-01	?
RPS27L	8.23E-01	1.77E+00	2.29E-05	4.68E-04
SAMD13	8.23E-01	1.77E+00	3.36E-01	5.52E-01
CISD3	8.23E-01	1.77E+00	3.45E-04	4.03E-03
SCG3	8.23E-01	1.77E+00	2.21E-01	4.27E-01
C11orf54	8.22E-01	1.77E+00	1.04E-02	5.21E-02
COMMD5	8.22E-01	1.77E+00	3.46E-07	1.47E-05
CYB561A3	8.21E-01	1.77E+00	1.42E-04	1.99E-03
GFOD2	8.20E-01	1.77E+00	3.16E-02	1.16E-01
SVOP	8.20E-01	1.76E+00	5.20E-01	7.12E-01
SLC40A1	8.19E-01	1.76E+00	1.58E-02	7.04E-02
TMEM217	8.18E-01	1.76E+00	5.02E-02	1.60E-01
DUSP8	8.18E-01	1.76E+00	2.84E-03	2.01E-02
HYAL3	8.17E-01	1.76E+00	1.32E-03	1.12E-02
AVIL	8.17E-01	1.76E+00	1.75E-01	3.67E-01
ETNK2	8.16E-01	1.76E+00	2.34E-02	9.32E-02
TMEM38B	8.15E-01	1.76E+00	1.34E-03	1.14E-02
XAF1	8.15E-01	1.76E+00	1.32E-01	3.06E-01
TRUB2	8.15E-01	1.76E+00	3.29E-04	3.90E-03
CLDN16	8.14E-01	1.76E+00	1.13E-01	2.77E-01
MRPL50	8.14E-01	1.76E+00	5.79E-05	9.73E-04
EMILIN1	8.14E-01	1.76E+00	6.94E-02	1.99E-01
MEP1B	8.14E-01	1.76E+00	3.76E-01	5.88E-01
PZP	8.13E-01	1.76E+00	3.24E-01	5.42E-01
C5AR1	8.13E-01	1.76E+00	9.81E-02	2.51E-01
LEKR1	8.13E-01	1.76E+00	4.27E-01	?
C19orf53	8.12E-01	1.76E+00	2.24E-05	4.60E-04
DNTTIP2	8.12E-01	1.76E+00	4.35E-09	3.77E-07
KRT16	8.11E-01	1.75E+00	6.42E-01	?
SOBP	8.11E-01	1.75E+00	2.43E-02	9.57E-02
NRL	8.11E-01	1.75E+00	2.55E-02	9.92E-02
LACTB	8.11E-01	1.75E+00	1.38E-05	3.11E-04
ALOX15B	8.11E-01	1.75E+00	1.52E-01	3.34E-01
HPD	8.11E-01	1.75E+00	1.30E-02	6.15E-02
GLI1	8.11E-01	1.75E+00	1.47E-01	3.28E-01
GTF3A	8.11E-01	1.75E+00	2.08E-06	6.55E-05
CDK4	8.10E-01	1.75E+00	1.05E-04	1.56E-03
SRFBP1	8.10E-01	1.75E+00	1.48E-03	1.23E-02
CCDC90B	8.10E-01	1.75E+00	2.22E-05	4.58E-04
ACADS	8.10E-01	1.75E+00	3.21E-04	3.83E-03
CBS	8.09E-01	1.75E+00	6.03E-04	6.18E-03
ETFA	8.09E-01	1.75E+00	1.33E-03	1.13E-02
ALAS1	8.09E-01	1.75E+00	3.10E-09	2.81E-07
RNF32	8.07E-01	1.75E+00	5.75E-02	1.75E-01
RNASEH2C	8.07E-01	1.75E+00	4.33E-09	3.77E-07
ANKS4B	8.06E-01	1.75E+00	5.19E-09	4.32E-07
CYCS	8.06E-01	1.75E+00	8.31E-04	7.93E-03
PRADC1	8.06E-01	1.75E+00	1.20E-04	1.74E-03
MGST1	8.05E-01	1.75E+00	5.37E-06	1.45E-04
TMEM139	8.04E-01	1.75E+00	2.61E-05	5.20E-04
SLC43A1	8.04E-01	1.75E+00	2.12E-02	8.69E-02
CDK15	8.03E-01	1.75E+00	4.04E-01	?
PEPD	8.02E-01	1.74E+00	4.09E-04	4.57E-03
RBBP8	8.02E-01	1.74E+00	1.01E-06	3.57E-05
SLC6A11	8.02E-01	1.74E+00	4.17E-01	6.27E-01
CYBRD1	8.02E-01	1.74E+00	2.90E-02	1.09E-01
ACMSD	8.00E-01	1.74E+00	4.17E-03	2.69E-02
ACADL	8.00E-01	1.74E+00	2.71E-01	4.83E-01
RMDN2	7.99E-01	1.74E+00	6.31E-04	6.42E-03
ESPN	7.99E-01	1.74E+00	2.17E-03	1.64E-02
TGM2	7.99E-01	1.74E+00	1.31E-01	3.04E-01
MED31	7.98E-01	1.74E+00	6.38E-05	1.06E-03
SMPDL3A	7.98E-01	1.74E+00	1.73E-03	1.38E-02
KIF6	7.98E-01	1.74E+00	1.38E-01	3.15E-01
EPHX4	7.98E-01	1.74E+00	6.28E-02	1.86E-01
SELL	7.97E-01	1.74E+00	2.73E-01	4.85E-01
CAPZA2	7.97E-01	1.74E+00	1.35E-11	2.43E-09
FBXO25	7.96E-01	1.74E+00	8.45E-05	1.33E-03
COQ10B	7.95E-01	1.74E+00	5.72E-08	3.20E-06
GNG5	7.94E-01	1.73E+00	1.78E-04	2.37E-03
SMDT1	7.94E-01	1.73E+00	7.36E-07	2.74E-05
BMP8A	7.94E-01	1.73E+00	1.24E-03	1.07E-02
UFC1	7.94E-01	1.73E+00	2.98E-06	8.81E-05
NTAN1	7.93E-01	1.73E+00	2.12E-05	4.41E-04
IDNK	7.93E-01	1.73E+00	7.20E-05	1.17E-03
MRPL12	7.93E-01	1.73E+00	4.39E-03	2.80E-02
HAGH	7.93E-01	1.73E+00	3.56E-04	4.13E-03
IDI1	7.93E-01	1.73E+00	5.70E-06	1.53E-04
RNF125	7.92E-01	1.73E+00	5.90E-02	1.78E-01
NCAM2	7.92E-01	1.73E+00	2.96E-02	1.11E-01
ZNF583	7.90E-01	1.73E+00	1.10E-02	5.44E-02
CLVS2	7.90E-01	1.73E+00	3.46E-01	5.62E-01
SETD9	7.89E-01	1.73E+00	1.08E-03	9.66E-03
TMEM253	7.89E-01	1.73E+00	9.47E-02	2.46E-01
ATP2A3	7.88E-01	1.73E+00	7.28E-02	2.05E-01
KLHL1	7.87E-01	1.73E+00	7.75E-02	2.14E-01
GRPEL1	7.87E-01	1.73E+00	1.03E-03	9.33E-03
RGCC	7.86E-01	1.72E+00	7.71E-02	2.13E-01
DCUN1D1	7.86E-01	1.72E+00	1.45E-04	2.01E-03
MRPS15	7.86E-01	1.72E+00	9.98E-05	1.50E-03
SEC14L6	7.85E-01	1.72E+00	1.14E-01	2.78E-01
TFEC	7.85E-01	1.72E+00	2.56E-03	1.86E-02
ACSS2	7.84E-01	1.72E+00	3.56E-02	1.26E-01
RET	7.84E-01	1.72E+00	3.08E-01	5.25E-01
SERPINA3	7.84E-01	1.72E+00	3.78E-01	5.90E-01
SOD1	7.84E-01	1.72E+00	3.47E-04	4.04E-03
FGD5	7.83E-01	1.72E+00	7.90E-03	4.30E-02
AQP7	7.82E-01	1.72E+00	3.50E-02	1.24E-01
IPO4	7.81E-01	1.72E+00	4.11E-01	?
IL7	7.81E-01	1.72E+00	4.90E-01	?
FCRLB	7.81E-01	1.72E+00	3.72E-01	5.84E-01
APBA1	7.81E-01	1.72E+00	8.72E-04	8.23E-03
CNPY3	7.81E-01	1.72E+00	2.29E-08	1.48E-06
CARS2	7.80E-01	1.72E+00	5.58E-04	5.82E-03
SCO2	7.80E-01	1.72E+00	6.92E-05	1.13E-03
HSD3B7	7.79E-01	1.72E+00	4.84E-03	3.02E-02
METTL18	7.79E-01	1.72E+00	2.59E-03	1.87E-02
MIEN1	7.79E-01	1.72E+00	1.06E-06	3.72E-05
PLEKHM1	7.78E-01	1.72E+00	8.80E-03	4.65E-02
ZDHHC15	7.78E-01	1.71E+00	2.37E-01	4.45E-01
GPX1	7.77E-01	1.71E+00	1.17E-04	1.70E-03
B3GNT8	7.77E-01	1.71E+00	1.88E-04	2.46E-03
ABHD5	7.77E-01	1.71E+00	5.49E-03	3.30E-02
CYP1A1	7.76E-01	1.71E+00	1.07E-01	2.67E-01
EEPD1	7.75E-01	1.71E+00	4.79E-02	1.55E-01
CHCHD1	7.74E-01	1.71E+00	7.70E-06	1.94E-04
TJP3	7.74E-01	1.71E+00	1.93E-02	8.11E-02
ANKRD53	7.73E-01	1.71E+00	6.46E-02	1.89E-01
HMOX2	7.72E-01	1.71E+00	2.40E-04	3.02E-03
MAT1A	7.72E-01	1.71E+00	1.33E-02	6.25E-02
LEO1	7.71E-01	1.71E+00	1.14E-09	1.14E-07
PRDM16	7.71E-01	1.71E+00	8.00E-02	2.19E-01
A1CF	7.71E-01	1.71E+00	7.09E-03	3.95E-02
ACHE	7.71E-01	1.71E+00	1.14E-04	1.67E-03
ST6GALNAC4	7.70E-01	1.71E+00	3.72E-04	4.27E-03
ZC3H10	7.70E-01	1.70E+00	4.38E-03	2.79E-02
CETN2	7.69E-01	1.70E+00	3.85E-07	1.60E-05
SLC27A2	7.69E-01	1.70E+00	2.90E-03	2.04E-02
ARMC6	7.69E-01	1.70E+00	1.33E-05	3.01E-04
EFCAB1	7.68E-01	1.70E+00	4.96E-01	?
CSF1	7.68E-01	1.70E+00	3.36E-04	3.96E-03
C19orf38	7.66E-01	1.70E+00	2.00E-01	4.00E-01
CDHR5	7.66E-01	1.70E+00	1.84E-02	7.85E-02
TXN	7.66E-01	1.70E+00	1.16E-02	5.64E-02
RPL22L1	7.65E-01	1.70E+00	6.91E-03	3.89E-02
MARS2	7.65E-01	1.70E+00	9.84E-03	5.01E-02
C14orf119	7.65E-01	1.70E+00	1.39E-06	4.65E-05
UBALD2	7.63E-01	1.70E+00	3.53E-04	4.11E-03
HENMT1	7.63E-01	1.70E+00	1.23E-02	5.92E-02
SLC39A14	7.63E-01	1.70E+00	1.05E-04	1.55E-03
COX6C	7.63E-01	1.70E+00	1.24E-05	2.84E-04
FZD1	7.62E-01	1.70E+00	4.88E-02	1.57E-01
RASL11A	7.62E-01	1.70E+00	4.37E-02	1.45E-01
TIMM9	7.61E-01	1.70E+00	8.15E-05	1.29E-03
SLC25A13	7.61E-01	1.70E+00	1.14E-04	1.66E-03
RPS6KL1	7.61E-01	1.69E+00	3.92E-02	1.34E-01
DTNA	7.61E-01	1.69E+00	1.05E-04	1.56E-03
MRPL15	7.60E-01	1.69E+00	9.11E-03	4.75E-02
LMO2	7.60E-01	1.69E+00	3.54E-02	1.25E-01
IL13RA2	7.59E-01	1.69E+00	5.89E-01	?
ISOC2	7.59E-01	1.69E+00	8.53E-04	8.08E-03
SLC46A1	7.59E-01	1.69E+00	1.95E-02	8.16E-02
CISD2	7.58E-01	1.69E+00	4.23E-06	1.19E-04
GFM1	7.57E-01	1.69E+00	7.43E-06	1.88E-04
PDZK1IP1	7.57E-01	1.69E+00	3.94E-02	1.35E-01
PCK2	7.57E-01	1.69E+00	3.37E-02	1.21E-01
NIFK	7.56E-01	1.69E+00	5.13E-07	2.02E-05
TMEM126B	7.56E-01	1.69E+00	4.13E-06	1.17E-04
TRIAP1	7.56E-01	1.69E+00	8.86E-04	8.33E-03
GPR35	7.56E-01	1.69E+00	4.08E-03	2.64E-02
COMMD10	7.56E-01	1.69E+00	1.76E-06	5.62E-05
SCAMP5	7.54E-01	1.69E+00	9.50E-02	2.46E-01
PYCARD	7.54E-01	1.69E+00	1.63E-02	7.19E-02
CLU	7.53E-01	1.69E+00	3.22E-02	1.17E-01
CTSC	7.53E-01	1.68E+00	9.70E-03	4.96E-02
PYGL	7.52E-01	1.68E+00	3.59E-04	4.16E-03
PAG1	7.52E-01	1.68E+00	8.13E-04	7.77E-03
TRIM31	7.52E-01	1.68E+00	5.03E-01	6.98E-01
SPSB2	7.51E-01	1.68E+00	6.46E-04	6.53E-03
SLCO5A1	7.51E-01	1.68E+00	1.48E-03	1.23E-02
DUSP16	7.50E-01	1.68E+00	9.06E-03	4.73E-02
CDH4	7.48E-01	1.68E+00	2.06E-01	4.07E-01
NDUFA1	7.48E-01	1.68E+00	3.18E-06	9.35E-05
HSD17B4	7.48E-01	1.68E+00	7.16E-03	3.99E-02
PDE6D	7.48E-01	1.68E+00	4.95E-04	5.28E-03
TEX29	7.48E-01	1.68E+00	3.70E-01	5.82E-01
FKBP4	7.47E-01	1.68E+00	8.12E-04	7.77E-03
UGT2B10	7.47E-01	1.68E+00	2.75E-03	1.97E-02
CMPK2	7.46E-01	1.68E+00	5.20E-03	3.19E-02
BDH1	7.46E-01	1.68E+00	1.66E-04	2.23E-03
ZNF524	7.46E-01	1.68E+00	1.63E-04	2.21E-03
SWT1	7.45E-01	1.68E+00	5.45E-04	5.71E-03
RUNDC3A	7.45E-01	1.68E+00	3.51E-01	5.66E-01
COMMD9	7.45E-01	1.68E+00	2.18E-04	2.79E-03
PLIN1	7.44E-01	1.68E+00	2.27E-01	4.33E-01
MARVELD3	7.44E-01	1.68E+00	5.21E-03	3.19E-02
VSIG10	7.44E-01	1.67E+00	1.04E-01	2.62E-01
PIK3IP1	7.43E-01	1.67E+00	4.66E-02	1.51E-01
LRAT	7.43E-01	1.67E+00	2.28E-01	4.35E-01
C1orf141	7.43E-01	1.67E+00	6.30E-01	7.90E-01
HSCB	7.42E-01	1.67E+00	1.15E-03	1.01E-02
MSMB	7.42E-01	1.67E+00	4.62E-01	?
GOLGA7B	7.42E-01	1.67E+00	2.19E-01	4.24E-01
ZNF32	7.42E-01	1.67E+00	4.46E-07	1.81E-05
COA7	7.41E-01	1.67E+00	6.44E-03	3.69E-02
LAMTOR4	7.41E-01	1.67E+00	8.35E-04	7.95E-03
CSTB	7.40E-01	1.67E+00	3.78E-04	4.31E-03
AP1AR	7.40E-01	1.67E+00	2.92E-04	3.54E-03
SSX2IP	7.40E-01	1.67E+00	1.44E-04	2.00E-03
RPF2	7.40E-01	1.67E+00	1.04E-05	2.49E-04
SLC26A1	7.39E-01	1.67E+00	1.05E-01	2.63E-01
MRPS28	7.39E-01	1.67E+00	7.10E-04	6.99E-03
FRAT2	7.38E-01	1.67E+00	8.57E-03	4.56E-02
HKDC1	7.38E-01	1.67E+00	1.96E-01	3.94E-01
POF1B	7.38E-01	1.67E+00	1.91E-01	3.88E-01
PURG	7.37E-01	1.67E+00	1.92E-01	3.89E-01
BDH2	7.37E-01	1.67E+00	4.64E-08	2.68E-06
COX5B	7.36E-01	1.67E+00	6.45E-04	6.53E-03
ST20	7.36E-01	1.67E+00	3.25E-02	1.18E-01
ART5	7.36E-01	1.67E+00	2.79E-01	4.92E-01
UGT2B11	7.35E-01	1.66E+00	1.67E-01	3.56E-01
TSKU	7.35E-01	1.66E+00	2.76E-03	1.97E-02
TEFM	7.35E-01	1.66E+00	8.69E-04	8.21E-03
HTR3B	7.35E-01	1.66E+00	1.99E-01	3.99E-01
ZBTB8OS	7.34E-01	1.66E+00	2.29E-08	1.48E-06
SCP2	7.34E-01	1.66E+00	2.94E-06	8.73E-05
KCTD6	7.34E-01	1.66E+00	2.66E-05	5.27E-04
PINX1	7.33E-01	1.66E+00	5.29E-02	1.66E-01
APOE	7.33E-01	1.66E+00	1.25E-03	1.08E-02
NFS1	7.33E-01	1.66E+00	5.19E-05	8.93E-04
FRK	7.33E-01	1.66E+00	1.13E-02	5.53E-02
GSKIP	7.33E-01	1.66E+00	5.65E-07	2.19E-05
DOK5	7.33E-01	1.66E+00	1.33E-01	3.07E-01
HS3ST3B1	7.33E-01	1.66E+00	9.42E-02	2.45E-01
HBG2	7.33E-01	1.66E+00	6.60E-01	8.11E-01
TM7SF2	7.31E-01	1.66E+00	5.42E-03	3.27E-02
LUM	7.31E-01	1.66E+00	1.04E-02	5.19E-02
ARRDC2	7.30E-01	1.66E+00	5.14E-02	1.63E-01
FAM135A	7.30E-01	1.66E+00	2.09E-04	2.70E-03
ERI2	7.30E-01	1.66E+00	1.44E-01	3.23E-01
GCLC	7.29E-01	1.66E+00	3.10E-03	2.15E-02
XPNPEP2	7.29E-01	1.66E+00	4.43E-02	1.46E-01
ZFPM2	7.29E-01	1.66E+00	1.11E-01	2.73E-01
QDPR	7.27E-01	1.66E+00	7.63E-04	7.41E-03
GAL3ST1	7.27E-01	1.65E+00	2.11E-04	2.72E-03
KCNK10	7.26E-01	1.65E+00	6.80E-02	1.96E-01
PPARGC1A	7.26E-01	1.65E+00	8.03E-02	2.20E-01
METTL25	7.26E-01	1.65E+00	1.80E-04	2.38E-03
UBE2F	7.25E-01	1.65E+00	2.45E-04	3.07E-03
GHITM	7.25E-01	1.65E+00	3.24E-05	6.16E-04
C3orf14	7.25E-01	1.65E+00	7.48E-03	4.12E-02
NUDT16L1	7.25E-01	1.65E+00	8.10E-06	2.03E-04
CHCHD4	7.24E-01	1.65E+00	4.83E-04	5.18E-03
SLC45A3	7.23E-01	1.65E+00	4.98E-03	3.09E-02
EXOSC4	7.23E-01	1.65E+00	3.04E-03	2.12E-02
RFX5	7.23E-01	1.65E+00	5.33E-05	9.10E-04
TMEM86A	7.22E-01	1.65E+00	1.24E-02	5.96E-02
ABHD3	7.22E-01	1.65E+00	6.80E-03	3.85E-02
DENND2D	7.22E-01	1.65E+00	1.43E-02	6.55E-02
UBLCP1	7.21E-01	1.65E+00	8.45E-07	3.07E-05
SNX2	7.21E-01	1.65E+00	2.33E-03	1.73E-02
TMEM100	7.21E-01	1.65E+00	5.13E-02	1.62E-01
ZNHIT1	7.21E-01	1.65E+00	4.81E-05	8.45E-04
SPRR3	7.19E-01	1.65E+00	4.48E-01	6.52E-01
LAMTOR2	7.19E-01	1.65E+00	1.07E-03	9.62E-03
SCAND1	7.19E-01	1.65E+00	4.03E-04	4.52E-03
DGCR6L	7.19E-01	1.65E+00	2.08E-02	8.57E-02
DDX28	7.18E-01	1.65E+00	1.03E-02	5.16E-02
TCEAL8	7.18E-01	1.65E+00	6.87E-04	6.83E-03
ROGDI	7.18E-01	1.64E+00	4.56E-04	4.96E-03
GLUD1	7.17E-01	1.64E+00	1.31E-01	3.03E-01
LAMTOR1	7.17E-01	1.64E+00	4.17E-06	1.17E-04
PROC	7.17E-01	1.64E+00	1.01E-03	9.24E-03
PDGFD	7.17E-01	1.64E+00	3.93E-02	1.35E-01
SERPINA10	7.17E-01	1.64E+00	2.40E-04	3.02E-03
STXBP4	7.17E-01	1.64E+00	2.37E-04	3.00E-03
DLD	7.16E-01	1.64E+00	3.09E-07	1.35E-05
FAM20A	7.16E-01	1.64E+00	1.07E-01	2.68E-01
THTPA	7.15E-01	1.64E+00	1.11E-02	5.47E-02
MORN2	7.15E-01	1.64E+00	1.14E-03	1.00E-02
AKR1C3	7.15E-01	1.64E+00	2.71E-02	1.04E-01
GALK1	7.15E-01	1.64E+00	3.32E-03	2.26E-02
SUSD3	7.14E-01	1.64E+00	4.83E-02	1.55E-01
ATP2C2	7.14E-01	1.64E+00	1.23E-01	2.92E-01
CSMD2	7.14E-01	1.64E+00	5.54E-01	?
RDH14	7.14E-01	1.64E+00	1.70E-03	1.36E-02
PCK1	7.13E-01	1.64E+00	7.36E-02	2.07E-01
BCAT2	7.13E-01	1.64E+00	5.27E-05	9.03E-04
LLPH	7.12E-01	1.64E+00	5.62E-04	5.84E-03
GTPBP8	7.11E-01	1.64E+00	3.20E-03	2.20E-02
ALG14	7.11E-01	1.64E+00	1.49E-04	2.05E-03
KCTD21	7.11E-01	1.64E+00	4.31E-04	4.74E-03
TAF9B	7.11E-01	1.64E+00	4.15E-04	4.62E-03
RGS7	7.10E-01	1.64E+00	2.54E-01	4.63E-01
ARHGAP18	7.10E-01	1.64E+00	1.10E-04	1.62E-03
DNAJB4	7.09E-01	1.64E+00	3.95E-03	2.58E-02
UPRT	7.09E-01	1.64E+00	2.67E-03	1.92E-02
GCSH	7.09E-01	1.63E+00	4.47E-02	1.47E-01
LAT2	7.09E-01	1.63E+00	3.66E-01	5.79E-01
AGMAT	7.09E-01	1.63E+00	1.47E-02	6.70E-02
TAC1	7.08E-01	1.63E+00	5.67E-01	?
HSD17B6	7.08E-01	1.63E+00	3.51E-01	5.66E-01
PLCL1	7.08E-01	1.63E+00	2.57E-01	4.68E-01
RABIF	7.08E-01	1.63E+00	3.86E-03	2.54E-02
SCCPDH	7.07E-01	1.63E+00	1.58E-05	3.47E-04
RARRES1	7.07E-01	1.63E+00	2.62E-01	4.73E-01
EXOC6	7.07E-01	1.63E+00	3.29E-03	2.25E-02
LRRC4	7.06E-01	1.63E+00	1.14E-01	2.78E-01
CPVL	7.06E-01	1.63E+00	2.23E-02	8.99E-02
MTRNR2L12	7.06E-01	1.63E+00	4.24E-03	2.73E-02
TAF13	7.06E-01	1.63E+00	4.80E-07	1.92E-05
ACAT2	7.05E-01	1.63E+00	1.84E-04	2.43E-03
NR2F6	7.05E-01	1.63E+00	3.59E-05	6.69E-04
ARMCX1	7.05E-01	1.63E+00	1.22E-05	2.82E-04
SLC18B1	7.05E-01	1.63E+00	5.15E-02	1.63E-01
POMP	7.05E-01	1.63E+00	8.75E-05	1.36E-03
FMO1	7.05E-01	1.63E+00	2.12E-01	4.15E-01
PXMP4	7.04E-01	1.63E+00	1.42E-02	6.53E-02
MRPL47	7.04E-01	1.63E+00	2.12E-04	2.73E-03
MCOLN1	7.04E-01	1.63E+00	2.25E-03	1.69E-02
POLR2F	7.03E-01	1.63E+00	5.11E-05	8.84E-04
SLC25A42	7.03E-01	1.63E+00	7.50E-04	7.31E-03
BLOC1S2	7.03E-01	1.63E+00	3.51E-07	1.47E-05
SLIRP	7.03E-01	1.63E+00	1.37E-05	3.09E-04
FAH	7.03E-01	1.63E+00	2.91E-03	2.05E-02
KCNS3	7.02E-01	1.63E+00	1.14E-01	2.77E-01
CYYR1	7.02E-01	1.63E+00	1.54E-02	6.93E-02
SLC25A51	7.02E-01	1.63E+00	1.38E-03	1.16E-02
ASNSD1	7.01E-01	1.63E+00	2.42E-05	4.89E-04
MPHOSPH6	7.01E-01	1.63E+00	3.65E-04	4.22E-03
DPM3	7.01E-01	1.63E+00	4.01E-03	2.61E-02
ACTL10	7.00E-01	1.62E+00	1.60E-01	3.46E-01
IRAK3	7.00E-01	1.62E+00	1.19E-01	2.85E-01
SH3BGRL3	7.00E-01	1.62E+00	4.83E-04	5.18E-03
MLF1	7.00E-01	1.62E+00	1.92E-02	8.07E-02
PLCH2	7.00E-01	1.62E+00	4.07E-01	6.18E-01
IFI27L2	6.99E-01	1.62E+00	2.56E-04	3.19E-03
ZNF781	6.98E-01	1.62E+00	3.46E-01	5.62E-01
HSD17B10	6.98E-01	1.62E+00	2.21E-06	6.88E-05
NHEJ1	6.97E-01	1.62E+00	5.32E-01	7.21E-01
TMEM70	6.97E-01	1.62E+00	1.11E-03	9.79E-03
NUDT9	6.97E-01	1.62E+00	7.69E-07	2.84E-05
CD80	6.97E-01	1.62E+00	3.32E-01	5.49E-01
CLN3	6.97E-01	1.62E+00	9.95E-03	5.05E-02
TRIM61	6.96E-01	1.62E+00	8.42E-02	2.27E-01
GTF2H5	6.96E-01	1.62E+00	1.67E-04	2.24E-03
DUSP19	6.96E-01	1.62E+00	2.86E-02	1.08E-01
SLAIN1	6.95E-01	1.62E+00	7.68E-04	7.44E-03
NDUFS2	6.95E-01	1.62E+00	1.02E-03	9.30E-03
ZNF582	6.93E-01	1.62E+00	1.99E-02	8.28E-02
CREB3L3	6.93E-01	1.62E+00	5.62E-02	1.72E-01
NADK2	6.93E-01	1.62E+00	2.24E-03	1.68E-02
PNPO	6.92E-01	1.62E+00	3.53E-03	2.37E-02
WDR81	6.92E-01	1.62E+00	4.53E-05	8.08E-04
OST4	6.91E-01	1.61E+00	5.63E-04	5.86E-03
VTA1	6.91E-01	1.61E+00	1.48E-07	7.16E-06
PTGFR	6.91E-01	1.61E+00	1.19E-01	2.86E-01
RABGAP1L	6.90E-01	1.61E+00	1.02E-06	3.61E-05
GLIPR1	6.90E-01	1.61E+00	1.47E-01	3.27E-01
NDUFB9	6.90E-01	1.61E+00	4.02E-04	4.51E-03
POR	6.89E-01	1.61E+00	1.50E-02	6.78E-02
KPTN	6.89E-01	1.61E+00	1.74E-05	3.74E-04
PRDX3	6.88E-01	1.61E+00	1.77E-03	1.40E-02
RHOQ	6.88E-01	1.61E+00	6.96E-03	3.91E-02
AK1	6.87E-01	1.61E+00	4.73E-02	1.53E-01
GAMT	6.86E-01	1.61E+00	7.96E-03	4.32E-02
GLA	6.86E-01	1.61E+00	3.37E-02	1.21E-01
UBA7	6.86E-01	1.61E+00	6.08E-02	1.81E-01
BCAS2	6.86E-01	1.61E+00	2.12E-06	6.64E-05
GCAT	6.86E-01	1.61E+00	9.14E-03	4.77E-02
PPP2R3C	6.86E-01	1.61E+00	3.72E-03	2.46E-02
TSR3	6.86E-01	1.61E+00	5.13E-09	4.29E-07
TP53I3	6.86E-01	1.61E+00	1.82E-03	1.44E-02
SPIN2B	6.85E-01	1.61E+00	4.66E-02	1.52E-01
OGG1	6.85E-01	1.61E+00	9.52E-06	2.32E-04
TRIM63	6.84E-01	1.61E+00	9.96E-02	2.54E-01
KPNA3	6.84E-01	1.61E+00	7.46E-06	1.89E-04
INPP1	6.84E-01	1.61E+00	7.66E-04	7.43E-03
PCDH1	6.83E-01	1.61E+00	1.33E-01	3.07E-01
SPR	6.83E-01	1.61E+00	1.06E-02	5.28E-02
RAB3D	6.83E-01	1.61E+00	6.05E-04	6.20E-03
GPAM	6.82E-01	1.60E+00	1.93E-05	4.07E-04
C9orf43	6.82E-01	1.60E+00	2.84E-01	4.98E-01
GLUD2	6.82E-01	1.60E+00	1.55E-01	3.39E-01
AVEN	6.81E-01	1.60E+00	2.86E-02	1.08E-01
TSFM	6.81E-01	1.60E+00	1.43E-03	1.19E-02
C4orf48	6.80E-01	1.60E+00	3.87E-03	2.54E-02
ATP6V0E1	6.80E-01	1.60E+00	1.30E-05	2.96E-04
COX7C	6.80E-01	1.60E+00	4.01E-05	7.32E-04
FOLH1	6.80E-01	1.60E+00	3.24E-02	1.18E-01
PLA2G10	6.79E-01	1.60E+00	2.55E-01	4.65E-01
HMGCL	6.79E-01	1.60E+00	2.03E-04	2.63E-03
EVA1C	6.79E-01	1.60E+00	2.79E-01	4.92E-01
ECHS1	6.78E-01	1.60E+00	4.16E-05	7.52E-04
TATDN1	6.78E-01	1.60E+00	3.06E-03	2.13E-02
CCDC171	6.78E-01	1.60E+00	7.65E-02	2.12E-01
AMDHD2	6.78E-01	1.60E+00	3.21E-02	1.17E-01
AP3S1	6.78E-01	1.60E+00	1.39E-04	1.95E-03
VAMP7	6.77E-01	1.60E+00	3.11E-05	5.98E-04
ZBTB7C	6.76E-01	1.60E+00	1.58E-01	3.43E-01
UBB	6.76E-01	1.60E+00	1.23E-04	1.77E-03
ELOVL2	6.76E-01	1.60E+00	1.22E-03	1.06E-02
FUNDC1	6.76E-01	1.60E+00	3.37E-05	6.36E-04
ZFPM1	6.76E-01	1.60E+00	2.88E-02	1.08E-01
ABI3BP	6.75E-01	1.60E+00	1.27E-02	6.03E-02
GDAP1	6.75E-01	1.60E+00	1.22E-02	5.86E-02
SF3B5	6.75E-01	1.60E+00	6.60E-04	6.63E-03
ORMDL2	6.75E-01	1.60E+00	2.06E-04	2.67E-03
GCNT3	6.75E-01	1.60E+00	1.52E-01	3.35E-01
MRPL27	6.74E-01	1.60E+00	1.37E-03	1.16E-02
ATG5	6.74E-01	1.59E+00	1.19E-06	4.10E-05
SLC25A46	6.73E-01	1.59E+00	5.08E-07	2.01E-05
G6PD	6.73E-01	1.59E+00	9.39E-03	4.86E-02
MUC3A	6.73E-01	1.59E+00	4.96E-03	3.08E-02
LSM1	6.73E-01	1.59E+00	1.15E-07	5.75E-06
RNF103	6.73E-01	1.59E+00	1.16E-03	1.02E-02
EFR3A	6.72E-01	1.59E+00	4.67E-10	5.32E-08
PAK6	6.72E-01	1.59E+00	1.27E-01	2.98E-01
TMIE	6.71E-01	1.59E+00	2.86E-01	5.00E-01
ESRP2	6.71E-01	1.59E+00	4.43E-05	7.93E-04
HSP90AA1	6.71E-01	1.59E+00	3.84E-06	1.09E-04
SIRPA	6.71E-01	1.59E+00	2.86E-02	1.08E-01
UBE2D4	6.70E-01	1.59E+00	5.84E-04	6.02E-03
VPS33A	6.70E-01	1.59E+00	4.65E-05	8.22E-04
SMUG1	6.70E-01	1.59E+00	5.42E-05	9.20E-04
DNAJC19	6.69E-01	1.59E+00	7.09E-03	3.95E-02
LARP7	6.69E-01	1.59E+00	1.05E-04	1.56E-03
TMEM14A	6.69E-01	1.59E+00	2.76E-02	1.05E-01
SPHK2	6.69E-01	1.59E+00	5.28E-03	3.21E-02
C8B	6.68E-01	1.59E+00	6.84E-02	1.97E-01
C6	6.68E-01	1.59E+00	1.70E-01	3.60E-01
CCDC167	6.67E-01	1.59E+00	1.96E-03	1.52E-02
NMI	6.67E-01	1.59E+00	1.38E-04	1.94E-03
COMMD4	6.67E-01	1.59E+00	1.72E-04	2.30E-03
NRIP1	6.67E-01	1.59E+00	8.52E-05	1.34E-03
IFIT1	6.66E-01	1.59E+00	2.57E-02	9.98E-02
SLC14A2	6.66E-01	1.59E+00	3.30E-01	5.48E-01
MRPL19	6.66E-01	1.59E+00	2.18E-03	1.65E-02
VILL	6.66E-01	1.59E+00	1.03E-02	5.17E-02
MPP1	6.66E-01	1.59E+00	7.22E-02	2.04E-01
YWHAH	6.66E-01	1.59E+00	1.57E-05	3.45E-04
UBE2L6	6.66E-01	1.59E+00	2.30E-03	1.72E-02
TMEM150B	6.65E-01	1.59E+00	2.36E-01	4.44E-01
MRPL24	6.65E-01	1.59E+00	4.97E-03	3.08E-02
GRHPR	6.65E-01	1.59E+00	4.94E-03	3.07E-02
SERF2	6.65E-01	1.59E+00	5.73E-05	9.68E-04
ALDH1B1	6.65E-01	1.59E+00	7.55E-02	2.11E-01
CERS4	6.64E-01	1.58E+00	3.22E-03	2.21E-02
BATF2	6.64E-01	1.58E+00	7.28E-02	2.05E-01
IL34	6.64E-01	1.58E+00	5.41E-01	7.28E-01
GOT2	6.64E-01	1.58E+00	1.44E-03	1.20E-02
MOCS2	6.64E-01	1.58E+00	6.81E-06	1.76E-04
AIFM2	6.63E-01	1.58E+00	1.03E-02	5.17E-02
WSB2	6.63E-01	1.58E+00	6.65E-06	1.73E-04
TPST2	6.63E-01	1.58E+00	8.44E-03	4.51E-02
CDK5	6.62E-01	1.58E+00	4.54E-05	8.08E-04
TMEM116	6.62E-01	1.58E+00	6.73E-04	6.71E-03
MRPS35	6.62E-01	1.58E+00	2.19E-03	1.65E-02
CWC27	6.62E-01	1.58E+00	2.74E-04	3.36E-03
PINK1	6.61E-01	1.58E+00	1.15E-04	1.67E-03
SC5D	6.61E-01	1.58E+00	3.12E-11	4.86E-09
OASL	6.61E-01	1.58E+00	4.02E-01	6.12E-01
WDSUB1	6.61E-01	1.58E+00	8.58E-07	3.12E-05
SLC16A13	6.61E-01	1.58E+00	1.00E-02	5.08E-02
MTRNR2L8	6.61E-01	1.58E+00	2.07E-02	8.55E-02
NDUFC2	6.61E-01	1.58E+00	5.37E-05	9.15E-04
NDUFAF6	6.60E-01	1.58E+00	4.88E-04	5.22E-03
SERPINA1	6.60E-01	1.58E+00	1.56E-04	2.13E-03
CDC26	6.60E-01	1.58E+00	2.23E-05	4.60E-04
LRRTM4	6.59E-01	1.58E+00	3.76E-01	5.88E-01
MRPL39	6.59E-01	1.58E+00	7.34E-04	7.19E-03
FCGRT	6.59E-01	1.58E+00	2.95E-03	2.08E-02
TMEM230	6.58E-01	1.58E+00	5.75E-08	3.20E-06
ZNF512B	6.58E-01	1.58E+00	1.34E-03	1.14E-02
MYBPC1	6.57E-01	1.58E+00	3.09E-01	5.25E-01
SLC22A4	6.57E-01	1.58E+00	2.60E-02	1.01E-01
SMIM12	6.56E-01	1.58E+00	5.36E-05	9.14E-04
CTPS1	6.56E-01	1.58E+00	3.18E-03	2.19E-02
TSPO2	6.56E-01	1.58E+00	3.79E-01	5.91E-01
IL27RA	6.56E-01	1.58E+00	3.44E-03	2.33E-02
BOLA3	6.56E-01	1.58E+00	5.31E-03	3.23E-02
PLIN2	6.56E-01	1.58E+00	4.34E-02	1.45E-01
C19orf12	6.55E-01	1.57E+00	7.79E-04	7.52E-03
HS1BP3	6.55E-01	1.57E+00	8.96E-03	4.70E-02
SERPINA4	6.55E-01	1.57E+00	8.17E-03	4.40E-02
C6orf226	6.55E-01	1.57E+00	4.72E-02	1.53E-01
PHF23	6.55E-01	1.57E+00	6.89E-04	6.83E-03
PCTP	6.54E-01	1.57E+00	1.58E-03	1.29E-02
TWF1	6.54E-01	1.57E+00	1.62E-03	1.31E-02
VPS29	6.54E-01	1.57E+00	2.13E-08	1.40E-06
SERGEF	6.54E-01	1.57E+00	1.02E-02	5.12E-02
GALNT5	6.52E-01	1.57E+00	1.37E-03	1.16E-02
SULT2B1	6.52E-01	1.57E+00	1.82E-01	3.77E-01
NPIPB7	6.52E-01	1.57E+00	4.45E-01	6.50E-01
MAPK13	6.52E-01	1.57E+00	3.89E-05	7.16E-04
IFIT5	6.52E-01	1.57E+00	6.96E-04	6.89E-03
RBM45	6.51E-01	1.57E+00	3.90E-05	7.16E-04
MED11	6.51E-01	1.57E+00	1.81E-05	3.86E-04
KRT23	6.51E-01	1.57E+00	4.89E-01	6.86E-01
MAT2B	6.50E-01	1.57E+00	1.31E-04	1.86E-03
NDRG3	6.50E-01	1.57E+00	1.35E-02	6.30E-02
TMA7	6.50E-01	1.57E+00	5.82E-05	9.77E-04
UBL5	6.50E-01	1.57E+00	3.30E-05	6.26E-04
GPATCH4	6.50E-01	1.57E+00	6.16E-05	1.03E-03
AHSG	6.49E-01	1.57E+00	2.97E-02	1.11E-01
SLCO3A1	6.49E-01	1.57E+00	1.72E-01	3.63E-01
PDZD11	6.49E-01	1.57E+00	1.09E-03	9.73E-03
EPHA10	6.48E-01	1.57E+00	1.48E-01	3.29E-01
LRRC19	6.47E-01	1.57E+00	4.50E-02	1.48E-01
ARAP3	6.47E-01	1.57E+00	4.99E-02	1.59E-01
BRMS1	6.47E-01	1.57E+00	1.10E-05	2.61E-04
ARMC2	6.47E-01	1.57E+00	2.24E-01	4.29E-01
FAM133A	6.47E-01	1.57E+00	4.68E-01	?
SSU72	6.47E-01	1.57E+00	4.55E-07	1.84E-05
DUSP3	6.46E-01	1.57E+00	3.20E-05	6.10E-04
RARB	6.46E-01	1.56E+00	1.63E-01	3.51E-01
BEND4	6.46E-01	1.56E+00	4.50E-01	6.54E-01
TIMP4	6.45E-01	1.56E+00	1.54E-01	3.39E-01
TIMM10	6.44E-01	1.56E+00	5.15E-03	3.16E-02
USP16	6.44E-01	1.56E+00	1.31E-03	1.12E-02
RNF14	6.44E-01	1.56E+00	8.66E-05	1.35E-03
GNPTG	6.44E-01	1.56E+00	2.84E-04	3.45E-03
CRADD	6.44E-01	1.56E+00	1.02E-04	1.52E-03
UROD	6.44E-01	1.56E+00	3.39E-08	2.04E-06
MIPEP	6.43E-01	1.56E+00	3.05E-02	1.13E-01
ZNF747	6.43E-01	1.56E+00	2.95E-02	1.10E-01
FBLN2	6.43E-01	1.56E+00	6.97E-02	1.99E-01
CNIH1	6.42E-01	1.56E+00	4.15E-04	4.62E-03
ENAM	6.42E-01	1.56E+00	5.71E-01	7.50E-01
PINLYP	6.42E-01	1.56E+00	2.89E-01	5.03E-01
TMEM38A	6.41E-01	1.56E+00	1.45E-02	6.62E-02
SUB1	6.41E-01	1.56E+00	9.24E-05	1.42E-03
NDUFB7	6.41E-01	1.56E+00	1.63E-03	1.32E-02
PHOSPHO2	6.40E-01	1.56E+00	7.52E-02	2.10E-01
SLC25A33	6.40E-01	1.56E+00	7.64E-02	2.12E-01
SDHAF2	6.40E-01	1.56E+00	1.03E-04	1.53E-03
WWP1	6.40E-01	1.56E+00	1.85E-04	2.43E-03
C1R	6.40E-01	1.56E+00	1.63E-02	7.20E-02
C12orf29	6.40E-01	1.56E+00	1.49E-03	1.24E-02
CLDN14	6.40E-01	1.56E+00	2.59E-01	4.70E-01
TMEM53	6.39E-01	1.56E+00	1.41E-02	6.50E-02
HOPX	6.39E-01	1.56E+00	1.09E-01	2.70E-01
RPF1	6.39E-01	1.56E+00	2.98E-05	5.77E-04
RBPMS2	6.39E-01	1.56E+00	1.42E-02	6.53E-02
ASB9	6.39E-01	1.56E+00	3.72E-02	1.30E-01
RNLS	6.38E-01	1.56E+00	2.30E-02	9.21E-02
ATP6V1C1	6.37E-01	1.56E+00	1.60E-08	1.10E-06
SLC9A9	6.37E-01	1.56E+00	2.48E-01	4.57E-01
TFB2M	6.37E-01	1.56E+00	1.43E-03	1.20E-02
NNMT	6.37E-01	1.56E+00	8.33E-02	2.25E-01
STX10	6.37E-01	1.55E+00	7.43E-04	7.26E-03
HMGCS2	6.37E-01	1.55E+00	4.50E-02	1.48E-01
SIGMAR1	6.37E-01	1.55E+00	1.00E-04	1.51E-03
NDUFS3	6.37E-01	1.55E+00	3.76E-04	4.30E-03
GPATCH3	6.36E-01	1.55E+00	6.99E-03	3.92E-02
PRMT6	6.36E-01	1.55E+00	2.23E-02	9.00E-02
PHYHIPL	6.35E-01	1.55E+00	1.18E-01	2.83E-01
RRS1	6.35E-01	1.55E+00	2.33E-02	9.28E-02
CPN2	6.34E-01	1.55E+00	2.92E-01	5.06E-01
DCXR	6.34E-01	1.55E+00	1.95E-03	1.51E-02
SDF2	6.34E-01	1.55E+00	5.54E-04	5.79E-03
COA4	6.34E-01	1.55E+00	3.04E-04	3.66E-03
FBXO33	6.34E-01	1.55E+00	2.66E-05	5.28E-04
ZNF239	6.33E-01	1.55E+00	6.71E-02	1.94E-01
CMC2	6.33E-01	1.55E+00	6.37E-06	1.66E-04
ATP6V1D	6.33E-01	1.55E+00	6.46E-09	5.06E-07
RAP1GDS1	6.33E-01	1.55E+00	4.00E-03	2.61E-02
KLHL14	6.33E-01	1.55E+00	4.43E-01	6.49E-01
ARHGEF33	6.32E-01	1.55E+00	3.66E-01	5.79E-01
SDHC	6.32E-01	1.55E+00	3.49E-03	2.35E-02
NFU1	6.32E-01	1.55E+00	5.43E-05	9.21E-04
SNRNP25	6.31E-01	1.55E+00	7.98E-04	7.66E-03
ERICH2	6.31E-01	1.55E+00	3.08E-01	5.24E-01
ING3	6.31E-01	1.55E+00	2.64E-04	3.25E-03
GTF2A2	6.31E-01	1.55E+00	7.50E-04	7.31E-03
FAM104B	6.30E-01	1.55E+00	5.64E-03	3.37E-02
B3GAT1	6.30E-01	1.55E+00	3.92E-01	6.03E-01
MTTP	6.29E-01	1.55E+00	8.29E-03	4.45E-02
TRIM4	6.29E-01	1.55E+00	3.03E-03	2.12E-02
ALKBH7	6.29E-01	1.55E+00	8.44E-03	4.51E-02
C5orf49	6.28E-01	1.55E+00	2.92E-01	5.06E-01
ALDH7A1	6.28E-01	1.55E+00	9.33E-03	4.83E-02
ISOC1	6.28E-01	1.55E+00	1.06E-02	5.28E-02
BRK1	6.28E-01	1.55E+00	5.39E-05	9.17E-04
PDCD10	6.27E-01	1.54E+00	3.10E-05	5.97E-04
SLC9B2	6.27E-01	1.54E+00	8.91E-05	1.38E-03
KCNC1	6.27E-01	1.54E+00	5.58E-01	7.41E-01
SNX22	6.27E-01	1.54E+00	4.14E-02	1.40E-01
HTRA2	6.27E-01	1.54E+00	1.60E-06	5.19E-05
ZNF165	6.26E-01	1.54E+00	6.03E-02	1.80E-01
CYP2C9	6.26E-01	1.54E+00	2.88E-01	5.02E-01
PUS3	6.26E-01	1.54E+00	2.76E-04	3.37E-03
APC	6.26E-01	1.54E+00	3.48E-07	1.47E-05
SYT4	6.26E-01	1.54E+00	4.68E-01	6.68E-01
NFIC	6.26E-01	1.54E+00	4.22E-03	2.72E-02
SLC25A30	6.25E-01	1.54E+00	1.33E-01	3.07E-01
DYNC1LI1	6.25E-01	1.54E+00	1.60E-07	7.63E-06
NDUFA6	6.25E-01	1.54E+00	1.81E-04	2.40E-03
HSPA8	6.24E-01	1.54E+00	5.75E-03	3.41E-02
NCMAP	6.24E-01	1.54E+00	2.61E-04	3.23E-03
CORO1B	6.24E-01	1.54E+00	3.45E-04	4.03E-03
MAPKAP1	6.24E-01	1.54E+00	1.78E-07	8.37E-06
SCARA3	6.24E-01	1.54E+00	1.31E-01	3.03E-01
CLTA	6.23E-01	1.54E+00	1.55E-03	1.27E-02
SP100	6.23E-01	1.54E+00	1.40E-03	1.18E-02
JADE2	6.23E-01	1.54E+00	1.99E-02	8.29E-02
TRHDE	6.23E-01	1.54E+00	9.07E-02	2.38E-01
DNAJC30	6.23E-01	1.54E+00	5.58E-03	3.34E-02
CPLX1	6.22E-01	1.54E+00	1.71E-01	3.61E-01
FOXS1	6.22E-01	1.54E+00	5.24E-01	?
PMP22	6.22E-01	1.54E+00	1.08E-01	2.69E-01
SSNA1	6.22E-01	1.54E+00	3.65E-07	1.53E-05
GTPBP10	6.21E-01	1.54E+00	1.76E-02	7.60E-02
PDE3B	6.21E-01	1.54E+00	9.35E-04	8.68E-03
PNPLA8	6.21E-01	1.54E+00	3.49E-04	4.07E-03
SPG21	6.21E-01	1.54E+00	3.76E-05	6.95E-04
HDAC9	6.21E-01	1.54E+00	2.16E-01	4.20E-01
GGN	6.21E-01	1.54E+00	1.80E-01	3.74E-01
GSDMD	6.20E-01	1.54E+00	8.70E-04	8.22E-03
SERPINI1	6.19E-01	1.54E+00	1.08E-01	2.69E-01
CRNKL1	6.19E-01	1.54E+00	9.16E-06	2.24E-04
ME1	6.19E-01	1.54E+00	5.79E-02	1.76E-01
TBK1	6.19E-01	1.54E+00	1.19E-07	5.92E-06
KL	6.19E-01	1.54E+00	3.97E-01	6.09E-01
RNF8	6.18E-01	1.54E+00	8.59E-05	1.35E-03
NINJ1	6.18E-01	1.53E+00	1.03E-03	9.36E-03
ECHDC1	6.18E-01	1.53E+00	4.83E-06	1.33E-04
FASTKD5	6.18E-01	1.53E+00	1.86E-03	1.46E-02
CEACAM5	6.17E-01	1.53E+00	6.13E-01	7.79E-01
B2M	6.17E-01	1.53E+00	2.80E-03	1.99E-02
HES6	6.17E-01	1.53E+00	1.14E-01	2.78E-01
PRPF18	6.17E-01	1.53E+00	2.10E-03	1.60E-02
NOP16	6.17E-01	1.53E+00	4.95E-04	5.28E-03
CD248	6.17E-01	1.53E+00	8.20E-02	2.23E-01
ATP6V1F	6.16E-01	1.53E+00	4.45E-04	4.87E-03
CTU1	6.15E-01	1.53E+00	1.36E-02	6.35E-02
CEBPZ	6.15E-01	1.53E+00	3.06E-06	9.02E-05
TXN2	6.15E-01	1.53E+00	1.69E-03	1.36E-02
STPG2	6.14E-01	1.53E+00	4.45E-01	6.50E-01
SLC30A1	6.14E-01	1.53E+00	8.13E-03	4.39E-02
TCEAL1	6.14E-01	1.53E+00	6.59E-03	3.76E-02
TACO1	6.14E-01	1.53E+00	2.16E-03	1.63E-02
MAN1C1	6.13E-01	1.53E+00	3.22E-02	1.17E-01
RASSF2	6.13E-01	1.53E+00	6.47E-02	1.89E-01
CYP2U1	6.13E-01	1.53E+00	4.44E-02	1.47E-01
BAALC	6.13E-01	1.53E+00	1.24E-01	2.93E-01
SCML4	6.13E-01	1.53E+00	2.77E-02	1.05E-01
C1orf122	6.13E-01	1.53E+00	2.60E-03	1.88E-02
MAP2	6.12E-01	1.53E+00	1.74E-01	3.67E-01
PNO1	6.12E-01	1.53E+00	2.12E-04	2.73E-03
TOMM22	6.12E-01	1.53E+00	9.94E-05	1.50E-03
GTF2H1	6.12E-01	1.53E+00	6.00E-09	4.83E-07
TPT1	6.11E-01	1.53E+00	2.43E-03	1.79E-02
TTC1	6.11E-01	1.53E+00	1.59E-03	1.29E-02
LRP3	6.11E-01	1.53E+00	3.18E-02	1.16E-01
INPP5J	6.11E-01	1.53E+00	5.43E-02	1.68E-01
FRMPD1	6.11E-01	1.53E+00	4.07E-01	6.18E-01
MRPL20	6.10E-01	1.53E+00	1.35E-04	1.91E-03
MRPL45	6.09E-01	1.53E+00	5.23E-03	3.20E-02
CROT	6.09E-01	1.53E+00	4.83E-03	3.02E-02
HPX	6.09E-01	1.53E+00	3.59E-02	1.26E-01
CEACAM18	6.09E-01	1.53E+00	9.41E-02	2.45E-01
ZDHHC23	6.09E-01	1.53E+00	6.85E-02	1.97E-01
GCH1	6.08E-01	1.52E+00	1.31E-02	6.19E-02
DHX29	6.08E-01	1.52E+00	4.58E-09	3.89E-07
PRUNE2	6.08E-01	1.52E+00	1.57E-01	3.43E-01
NDUFB6	6.08E-01	1.52E+00	7.76E-04	7.50E-03
KLHL29	6.08E-01	1.52E+00	2.30E-01	4.37E-01
ATP6V0D1	6.07E-01	1.52E+00	4.67E-04	5.03E-03
PPIL1	6.07E-01	1.52E+00	3.19E-05	6.09E-04
FKBP1C	6.07E-01	1.52E+00	1.63E-03	1.32E-02
KAT2B	6.07E-01	1.52E+00	2.30E-03	1.72E-02
POLR2K	6.07E-01	1.52E+00	2.29E-04	2.91E-03
SERPINB8	6.07E-01	1.52E+00	3.01E-02	1.12E-01
PRDM1	6.07E-01	1.52E+00	4.61E-02	1.50E-01
UGT2B7	6.07E-01	1.52E+00	9.05E-02	2.38E-01
OGDH	6.06E-01	1.52E+00	2.96E-02	1.11E-01
CRLS1	6.06E-01	1.52E+00	7.63E-03	4.18E-02
NKX2-2	6.06E-01	1.52E+00	5.20E-01	7.12E-01
PSMG3	6.06E-01	1.52E+00	1.78E-04	2.37E-03
GTF2H2C	6.05E-01	1.52E+00	3.22E-02	1.17E-01
INSIG1	6.05E-01	1.52E+00	1.19E-01	2.86E-01
CITED1	6.04E-01	1.52E+00	4.37E-01	6.43E-01
USP38	6.04E-01	1.52E+00	5.53E-08	3.10E-06
AK3	6.04E-01	1.52E+00	3.26E-05	6.19E-04
SP140L	6.04E-01	1.52E+00	8.12E-03	4.39E-02
MYO1A	6.04E-01	1.52E+00	7.38E-02	2.08E-01
C1orf115	6.03E-01	1.52E+00	1.52E-02	6.86E-02
WWOX	6.03E-01	1.52E+00	2.10E-02	8.61E-02
C15orf48	6.03E-01	1.52E+00	3.40E-01	5.56E-01
ARL8B	6.02E-01	1.52E+00	4.85E-09	4.11E-07
TXNDC17	6.01E-01	1.52E+00	1.47E-03	1.22E-02
NDUFAF1	6.00E-01	1.52E+00	4.44E-03	2.83E-02
DDAH1	6.00E-01	1.52E+00	1.77E-02	7.62E-02
LAD1	6.00E-01	1.52E+00	3.41E-02	1.22E-01
RAP1B	6.00E-01	1.52E+00	9.53E-05	1.45E-03
PCBD1	6.00E-01	1.52E+00	1.00E-02	5.07E-02
SYNC	5.99E-01	1.52E+00	1.01E-01	2.57E-01
SNRPG	5.99E-01	1.52E+00	2.75E-04	3.36E-03
RHOD	5.99E-01	1.52E+00	4.94E-02	1.58E-01
ETV2	5.99E-01	1.51E+00	2.37E-01	4.46E-01
TAX1BP1	5.99E-01	1.51E+00	1.85E-05	3.93E-04
ARV1	5.98E-01	1.51E+00	9.04E-04	8.46E-03
NDUFA12	5.98E-01	1.51E+00	4.51E-04	4.92E-03
ABLIM3	5.98E-01	1.51E+00	1.83E-01	3.78E-01
EEF1E1	5.98E-01	1.51E+00	8.30E-03	4.45E-02
FBXL15	5.98E-01	1.51E+00	1.76E-04	2.34E-03
SDF2L1	5.97E-01	1.51E+00	2.98E-03	2.09E-02
GPR160	5.97E-01	1.51E+00	2.24E-02	9.01E-02
SMIM1	5.97E-01	1.51E+00	7.61E-02	2.12E-01
CTSV	5.97E-01	1.51E+00	1.74E-02	7.53E-02
SRP14	5.97E-01	1.51E+00	6.57E-04	6.61E-03
LTV1	5.97E-01	1.51E+00	5.07E-06	1.39E-04
PCOLCE2	5.96E-01	1.51E+00	8.18E-02	2.23E-01
RGL1	5.96E-01	1.51E+00	9.74E-03	4.98E-02
JAGN1	5.96E-01	1.51E+00	2.76E-05	5.43E-04
C1orf216	5.96E-01	1.51E+00	5.69E-02	1.74E-01
THSD7B	5.95E-01	1.51E+00	2.10E-01	4.13E-01
SCRN3	5.95E-01	1.51E+00	1.85E-04	2.44E-03
LENG1	5.95E-01	1.51E+00	4.57E-04	4.96E-03
DTD2	5.95E-01	1.51E+00	6.81E-03	3.85E-02
CLPB	5.95E-01	1.51E+00	2.97E-02	1.11E-01
HIC1	5.95E-01	1.51E+00	3.76E-01	5.88E-01
OXCT1	5.95E-01	1.51E+00	1.08E-01	2.69E-01
GBP3	5.94E-01	1.51E+00	7.66E-03	4.19E-02
ZNF467	5.94E-01	1.51E+00	5.26E-02	1.65E-01
TFEB	5.94E-01	1.51E+00	2.89E-02	1.09E-01
MYL12B	5.94E-01	1.51E+00	3.54E-03	2.37E-02
CDKN3	5.94E-01	1.51E+00	1.27E-01	2.98E-01
GJB7	5.94E-01	1.51E+00	4.88E-01	6.85E-01
SAC3D1	5.93E-01	1.51E+00	7.70E-02	2.13E-01
SRI	5.93E-01	1.51E+00	9.66E-04	8.90E-03
AXDND1	5.93E-01	1.51E+00	5.08E-01	7.02E-01
FAM210B	5.93E-01	1.51E+00	1.54E-05	3.40E-04
TXNL1	5.93E-01	1.51E+00	1.16E-03	1.02E-02
HS3ST3A1	5.92E-01	1.51E+00	4.11E-01	6.22E-01
COX6B1	5.92E-01	1.51E+00	5.00E-05	8.71E-04
MGST2	5.92E-01	1.51E+00	2.63E-02	1.01E-01
GABBR2	5.92E-01	1.51E+00	3.33E-01	5.50E-01
FKBP3	5.91E-01	1.51E+00	2.75E-06	8.22E-05
SIRPB1	5.91E-01	1.51E+00	3.37E-01	5.53E-01
RALYL	5.91E-01	1.51E+00	1.31E-01	3.03E-01
LRRIQ1	5.90E-01	1.51E+00	6.26E-01	?
NDUFAB1	5.90E-01	1.51E+00	2.01E-04	2.61E-03
MRPL9	5.90E-01	1.51E+00	9.96E-04	9.11E-03
AFTPH	5.90E-01	1.50E+00	1.45E-08	1.01E-06
NDUFA2	5.90E-01	1.50E+00	5.37E-03	3.25E-02
ZFYVE26	5.89E-01	1.50E+00	7.92E-03	4.31E-02
DCTPP1	5.89E-01	1.50E+00	5.37E-03	3.26E-02
SLC25A38	5.89E-01	1.50E+00	2.26E-06	7.00E-05
PIN4	5.88E-01	1.50E+00	1.75E-04	2.33E-03
ESCO2	5.88E-01	1.50E+00	5.44E-03	3.28E-02
RPL26L1	5.88E-01	1.50E+00	1.29E-03	1.11E-02
MYL12A	5.88E-01	1.50E+00	1.92E-03	1.50E-02
ISCA2	5.88E-01	1.50E+00	1.22E-04	1.75E-03
EBAG9	5.88E-01	1.50E+00	4.15E-04	4.62E-03
SLA2	5.87E-01	1.50E+00	3.89E-01	6.01E-01
MRPL32	5.87E-01	1.50E+00	1.86E-03	1.46E-02
EHHADH	5.87E-01	1.50E+00	1.90E-02	8.01E-02
RHEBL1	5.86E-01	1.50E+00	5.24E-01	7.14E-01
AURKAIP1	5.86E-01	1.50E+00	2.51E-03	1.83E-02
MRPS14	5.85E-01	1.50E+00	1.86E-04	2.44E-03
TMEM11	5.85E-01	1.50E+00	2.68E-05	5.30E-04
ADORA3	5.85E-01	1.50E+00	4.11E-01	6.22E-01
FKBP1A	5.85E-01	1.50E+00	5.84E-06	1.55E-04
ISG15	5.84E-01	1.50E+00	1.37E-03	1.16E-02
HADHA	5.84E-01	1.50E+00	4.70E-03	2.95E-02
CLDN1	5.84E-01	1.50E+00	2.97E-02	1.11E-01
GOT1	5.84E-01	1.50E+00	4.79E-03	3.00E-02
SUCLG1	5.83E-01	1.50E+00	1.49E-06	4.90E-05
SBDS	5.83E-01	1.50E+00	1.45E-07	7.04E-06
LCAT	5.83E-01	1.50E+00	1.06E-01	2.65E-01
PSMA3	5.83E-01	1.50E+00	9.82E-04	9.01E-03
ADRM1	5.83E-01	1.50E+00	7.01E-04	6.92E-03
AP5M1	5.83E-01	1.50E+00	1.78E-06	5.67E-05
TUBA3C	5.82E-01	1.50E+00	4.30E-01	6.38E-01
RPL36AL	5.82E-01	1.50E+00	1.01E-05	2.43E-04
MMP28	5.82E-01	1.50E+00	3.05E-01	5.21E-01
FDX1	5.82E-01	1.50E+00	8.03E-02	2.20E-01
FBXL22	5.82E-01	1.50E+00	5.67E-01	7.47E-01
ESRRA	5.81E-01	1.50E+00	8.01E-03	4.34E-02
CYP1B1	5.81E-01	1.50E+00	2.93E-01	5.08E-01
APOL3	5.81E-01	1.50E+00	2.40E-01	4.49E-01
ATP1B3	5.80E-01	1.50E+00	4.79E-02	1.55E-01
RRAGC	5.80E-01	1.50E+00	1.07E-07	5.45E-06
BLZF1	5.80E-01	1.50E+00	4.45E-04	4.87E-03
PCYT2	5.80E-01	1.49E+00	4.89E-03	3.05E-02
PSMA4	5.79E-01	1.49E+00	3.37E-04	3.97E-03
HINT1	5.79E-01	1.49E+00	3.45E-03	2.33E-02
NABP2	5.78E-01	1.49E+00	5.14E-03	3.16E-02
TANK	5.78E-01	1.49E+00	6.71E-05	1.10E-03
MYH14	5.78E-01	1.49E+00	6.88E-04	6.83E-03
ZNF268	5.77E-01	1.49E+00	3.17E-02	1.16E-01
TBPL1	5.77E-01	1.49E+00	2.49E-03	1.82E-02
NAA20	5.77E-01	1.49E+00	5.10E-04	5.40E-03
FAIM2	5.76E-01	1.49E+00	2.54E-01	4.63E-01
HSD17B2	5.76E-01	1.49E+00	3.76E-01	5.88E-01
FGFBP3	5.75E-01	1.49E+00	3.41E-01	5.57E-01
CHN1	5.75E-01	1.49E+00	1.41E-01	3.19E-01
LRRC58	5.75E-01	1.49E+00	2.29E-05	4.68E-04
SMIM15	5.75E-01	1.49E+00	7.32E-08	3.92E-06
NFKBIA	5.75E-01	1.49E+00	4.55E-04	4.95E-03
POP4	5.74E-01	1.49E+00	2.09E-03	1.60E-02
TOR2A	5.74E-01	1.49E+00	7.46E-03	4.11E-02
HIBADH	5.74E-01	1.49E+00	1.43E-02	6.55E-02
CTSL	5.74E-01	1.49E+00	1.57E-02	7.00E-02
ITPR3	5.74E-01	1.49E+00	7.88E-02	2.17E-01
SYS1	5.74E-01	1.49E+00	1.96E-03	1.52E-02
PIK3C2G	5.73E-01	1.49E+00	2.44E-01	4.53E-01
SNX32	5.73E-01	1.49E+00	1.70E-01	3.61E-01
GEMIN6	5.73E-01	1.49E+00	2.59E-03	1.88E-02
ASIP	5.73E-01	1.49E+00	5.51E-01	7.35E-01
STK32C	5.72E-01	1.49E+00	5.96E-03	3.51E-02
ICAM3	5.72E-01	1.49E+00	7.00E-02	2.00E-01
ZCCHC12	5.72E-01	1.49E+00	4.25E-01	6.34E-01
NDUFB5	5.72E-01	1.49E+00	9.36E-04	8.68E-03
SDR16C5	5.72E-01	1.49E+00	3.54E-01	5.68E-01
FDFT1	5.71E-01	1.49E+00	1.77E-02	7.62E-02
MRPS23	5.71E-01	1.49E+00	1.52E-03	1.25E-02
GPER1	5.71E-01	1.49E+00	2.71E-02	1.04E-01
IFT74	5.71E-01	1.49E+00	3.66E-03	2.44E-02
PLXNA4	5.70E-01	1.48E+00	2.14E-01	4.18E-01
ZNF563	5.70E-01	1.48E+00	9.68E-03	4.96E-02
FAM177A1	5.70E-01	1.48E+00	1.58E-04	2.15E-03
THOC7	5.69E-01	1.48E+00	5.70E-04	5.91E-03
DNAJA1	5.69E-01	1.48E+00	4.23E-05	7.61E-04
AIMP2	5.69E-01	1.48E+00	1.32E-02	6.22E-02
PRELID1	5.69E-01	1.48E+00	1.07E-02	5.31E-02
ZNRF2	5.68E-01	1.48E+00	3.47E-03	2.34E-02
DHRS4L2	5.68E-01	1.48E+00	2.42E-03	1.78E-02
ASTN2	5.68E-01	1.48E+00	3.25E-02	1.18E-01
RNF7	5.68E-01	1.48E+00	4.10E-06	1.16E-04
SCOC	5.68E-01	1.48E+00	7.94E-04	7.64E-03
ACYP2	5.68E-01	1.48E+00	2.53E-03	1.84E-02
ACOT2	5.67E-01	1.48E+00	4.78E-02	1.54E-01
MPST	5.67E-01	1.48E+00	5.44E-06	1.47E-04
MT-ATP6	5.67E-01	1.48E+00	2.10E-02	8.63E-02
EIF3K	5.67E-01	1.48E+00	1.64E-04	2.21E-03
ZNF189	5.67E-01	1.48E+00	1.37E-03	1.16E-02
MCL1	5.67E-01	1.48E+00	1.50E-04	2.07E-03
ANXA13	5.67E-01	1.48E+00	1.31E-01	3.03E-01
ABCB4	5.66E-01	1.48E+00	2.48E-01	4.57E-01
USP44	5.66E-01	1.48E+00	6.26E-01	7.87E-01
PUS10	5.66E-01	1.48E+00	4.28E-03	2.75E-02
GMFB	5.66E-01	1.48E+00	1.79E-03	1.42E-02
CUL2	5.64E-01	1.48E+00	8.62E-07	3.12E-05
C1GALT1C1	5.64E-01	1.48E+00	3.18E-03	2.19E-02
RDX	5.64E-01	1.48E+00	1.04E-02	5.19E-02
LYSMD4	5.64E-01	1.48E+00	3.90E-02	1.34E-01
TMEM37	5.64E-01	1.48E+00	2.75E-03	1.97E-02
EIF5A2	5.64E-01	1.48E+00	4.54E-02	1.49E-01
F2	5.64E-01	1.48E+00	1.87E-04	2.46E-03
RBP1	5.64E-01	1.48E+00	8.54E-03	4.55E-02
SS18L2	5.63E-01	1.48E+00	2.47E-05	4.97E-04
NUDT5	5.63E-01	1.48E+00	8.46E-04	8.03E-03
RABEP1	5.63E-01	1.48E+00	1.33E-03	1.13E-02
CDK2AP2	5.63E-01	1.48E+00	4.60E-03	2.90E-02
SERPINF1	5.62E-01	1.48E+00	5.07E-02	1.61E-01
RMND1	5.62E-01	1.48E+00	5.27E-04	5.56E-03
PSCA	5.61E-01	1.48E+00	3.54E-01	5.68E-01
PPP1R14A	5.60E-01	1.47E+00	7.26E-02	2.05E-01
MRPS18C	5.60E-01	1.47E+00	2.77E-03	1.98E-02
ZNF576	5.60E-01	1.47E+00	1.46E-04	2.02E-03
TUBB4B	5.60E-01	1.47E+00	5.11E-03	3.14E-02
DHRSX	5.60E-01	1.47E+00	1.19E-03	1.04E-02
CRYL1	5.60E-01	1.47E+00	2.75E-02	1.05E-01
ETFB	5.60E-01	1.47E+00	2.61E-02	1.01E-01
LRRC24	5.60E-01	1.47E+00	7.59E-02	2.11E-01
SAAL1	5.59E-01	1.47E+00	3.10E-03	2.15E-02
CPQ	5.59E-01	1.47E+00	1.12E-03	9.91E-03
ESD	5.59E-01	1.47E+00	3.16E-03	2.18E-02
HOXA10	5.59E-01	1.47E+00	4.20E-01	6.30E-01
BBOX1	5.58E-01	1.47E+00	4.57E-01	6.60E-01
NDUFS7	5.58E-01	1.47E+00	1.46E-02	6.66E-02
DUSP2	5.58E-01	1.47E+00	3.29E-01	5.46E-01
MT-ND1	5.58E-01	1.47E+00	1.14E-02	5.56E-02
TMEM59	5.58E-01	1.47E+00	4.93E-08	2.82E-06
ACO2	5.58E-01	1.47E+00	1.26E-02	6.00E-02
XYLB	5.58E-01	1.47E+00	1.05E-03	9.45E-03
TXNRD2	5.57E-01	1.47E+00	4.24E-02	1.42E-01
NFKBIB	5.57E-01	1.47E+00	9.04E-03	4.73E-02
PET100	5.57E-01	1.47E+00	2.45E-02	9.63E-02
ZBTB2	5.57E-01	1.47E+00	3.36E-04	3.96E-03
GTF2B	5.57E-01	1.47E+00	9.53E-04	8.81E-03
PDHB	5.56E-01	1.47E+00	1.78E-03	1.41E-02
PSMC2	5.56E-01	1.47E+00	1.68E-07	7.95E-06
HSPA6	5.56E-01	1.47E+00	3.32E-01	5.49E-01
UGDH	5.55E-01	1.47E+00	9.53E-03	4.91E-02
AKT1S1	5.55E-01	1.47E+00	2.23E-03	1.68E-02
ATP6V0B	5.55E-01	1.47E+00	1.79E-03	1.42E-02
UBAP1	5.55E-01	1.47E+00	8.32E-04	7.93E-03
ME2	5.55E-01	1.47E+00	1.19E-05	2.77E-04
CASP6	5.55E-01	1.47E+00	4.67E-03	2.94E-02
ZNF790	5.54E-01	1.47E+00	9.61E-03	4.93E-02
HSBP1	5.54E-01	1.47E+00	2.88E-05	5.62E-04
SCN4B	5.53E-01	1.47E+00	1.42E-01	3.20E-01
TMOD2	5.53E-01	1.47E+00	1.17E-01	2.82E-01
CCDC126	5.53E-01	1.47E+00	2.40E-02	9.49E-02
CDC42EP4	5.53E-01	1.47E+00	9.97E-03	5.06E-02
SDCBP2	5.53E-01	1.47E+00	3.80E-04	4.33E-03
VPS26A	5.52E-01	1.47E+00	2.19E-09	2.07E-07
NUDT16	5.52E-01	1.47E+00	2.04E-01	4.06E-01
GATC	5.52E-01	1.47E+00	1.18E-05	2.76E-04
SLC22A15	5.52E-01	1.47E+00	1.50E-01	3.31E-01
ISCU	5.51E-01	1.47E+00	3.21E-03	2.21E-02
ABRACL	5.51E-01	1.47E+00	5.26E-02	1.65E-01
C16orf87	5.51E-01	1.47E+00	3.13E-04	3.75E-03
ATP6V1B2	5.51E-01	1.46E+00	4.37E-02	1.45E-01
EFNA2	5.50E-01	1.46E+00	8.04E-02	2.20E-01
PDSS1	5.50E-01	1.46E+00	2.44E-02	9.59E-02
ZMAT2	5.50E-01	1.46E+00	6.78E-05	1.11E-03
USP15	5.50E-01	1.46E+00	1.14E-02	5.58E-02
ACOT8	5.50E-01	1.46E+00	5.05E-05	8.77E-04
IGSF23	5.49E-01	1.46E+00	1.79E-01	3.73E-01
TTC39A	5.49E-01	1.46E+00	9.10E-03	4.75E-02
MRPS22	5.49E-01	1.46E+00	1.57E-03	1.28E-02
POP5	5.49E-01	1.46E+00	2.02E-03	1.56E-02
TBX2	5.49E-01	1.46E+00	2.22E-01	4.28E-01
ABHD13	5.49E-01	1.46E+00	5.64E-03	3.37E-02
RAP1A	5.49E-01	1.46E+00	3.67E-03	2.44E-02
NDUFA4	5.48E-01	1.46E+00	5.33E-03	3.24E-02
RAB39B	5.48E-01	1.46E+00	3.93E-01	6.04E-01
SLC29A4	5.48E-01	1.46E+00	3.47E-02	1.23E-01
PYURF	5.48E-01	1.46E+00	5.77E-05	9.71E-04
RGS2	5.48E-01	1.46E+00	4.48E-03	2.84E-02
IKBKG	5.47E-01	1.46E+00	3.06E-02	1.13E-01
ELOF1	5.47E-01	1.46E+00	4.98E-04	5.31E-03
COMT	5.47E-01	1.46E+00	5.71E-03	3.40E-02
APCDD1	5.47E-01	1.46E+00	2.95E-01	5.10E-01
CCNDBP1	5.47E-01	1.46E+00	6.37E-04	6.46E-03
MRPS17	5.46E-01	1.46E+00	6.23E-02	1.84E-01
NAGPA	5.46E-01	1.46E+00	3.93E-02	1.35E-01
RPP38	5.46E-01	1.46E+00	1.87E-03	1.47E-02
MSRB2	5.46E-01	1.46E+00	4.36E-03	2.79E-02
STXBP5	5.46E-01	1.46E+00	1.67E-03	1.34E-02
FBXL5	5.46E-01	1.46E+00	1.93E-05	4.07E-04
PPP1R11	5.46E-01	1.46E+00	9.73E-09	7.17E-07
SPIB	5.45E-01	1.46E+00	1.86E-02	7.90E-02
ADPRM	5.45E-01	1.46E+00	6.10E-03	3.55E-02
RASSF6	5.45E-01	1.46E+00	5.38E-02	1.67E-01
UAP1L1	5.44E-01	1.46E+00	4.58E-02	1.50E-01
KLHDC8B	5.44E-01	1.46E+00	2.36E-04	2.98E-03
VPS28	5.44E-01	1.46E+00	1.48E-05	3.29E-04
LYRM2	5.44E-01	1.46E+00	3.37E-04	3.97E-03
PHAX	5.44E-01	1.46E+00	1.01E-04	1.51E-03
TMEM120A	5.44E-01	1.46E+00	2.66E-05	5.28E-04
TMEM183A	5.43E-01	1.46E+00	8.68E-05	1.35E-03
[truncated: 12,792 more rows]
